# Supplementary material for: Deep learning-driven insights into super protein complexes for outer membrane protein biogenesis in bacteria
Source: eLife. 2022 Dec 28;11:e82885. doi: 10.7554/eLife.82885 (PMC9797188; doi:10.7554/eLife.82885)
Supplement: Supplementary file 1. [file elife-82885-supp1.xlsx]

## Sheet: PpiD
	Rank	UniProt_ID	Gene	pLDDTS	pTMS	iScore	iRes	iCnt	Description
0	1	YFGM_ECOLI	yfgM	87.17	0.6674	0.7292	105	87	Ancillary SecYEG translocon subunit
1	2	MLTC_ECOLI	mltC	83.72	0.6197	0.5885	60	58	Membrane-bound lytic murein transglycosylase C
2	3	DSBA_ECOLI	dsbA	84.61	0.5066	0.5547	47	43	Thiol:disulfide interchange protein DsbA
3	4	ENVC_ECOLI	envC	86.67	0.5959	0.5423	50	44	Murein hydrolase activator EnvC
4	5	MPPA_ECOLI	mppA	86.91	0.6689	0.5061	44	42	Periplasmic murein peptide-binding protein
5	6	GLCF_ECOLI	glcF	86.99	0.6383	0.4921	47	41	Glycolate oxidase iron-sulfur subunit
6	7	TPX_ECOLI	tpx	84.6	0.5124	0.4742	84	84	Thiol peroxidase
7	8	AIS_ECOLI	ais	88.01	0.6312	0.4697	42	46	Lipopolysaccharide core heptose(II)-phosphate phosphatase
8	9	MALG_ECOLI	malG	88.02	0.446	0.459	47	48	Maltose/maltodextrin transport system permease protein MalG
9	10	PAOA_ECOLI	paoA	89.31	0.6813	0.4534	40	45	Aldehyde oxidoreductase iron-sulfur-binding subunit PaoA
10	11	PPA_ECOLI	appA	89.13	0.6692	0.4333	49	58	Phytase AppA
11	12	SECY_ECOLI	secY	81.95	0.4819	0.4278	74	68	Protein translocase subunit SecY
12	13	YDGA_ECOLI	ydgA	86.81	0.5604	0.3963	76	85	Protein YdgA
13	14	YAJI_ECOLI	yajI	86.79	0.6287	0.3893	52	46	Uncharacterized lipoprotein YajI
14	15	KGTP_ECOLI	kgtP	84.9	0.4921	0.3875	47	38	Alpha-ketoglutarate permease
15	16	PHND_ECOLI	phnD	87.12	0.5837	0.38	61	73	Phosphonates-binding periplasmic protein
16	17	CUSF_ECOLI	cusF	83.81	0.5125	0.379	52	56	Cation efflux system protein CusF
17	18	CYOE_ECOLI	cyoE	87.43	0.5629	0.3773	38	45	Protoheme IX farnesyltransferase
18	19	WZZB_ECOLI	wzzB	85.87	0.6092	0.3761	37	41	Chain length determinant protein
19	20	COBS_ECOLI	cobS	89.8	0.4842	0.3761	40	40	Adenosylcobinamide-GDP ribazoletransferase
20	21	LPOB_ECOLI	lpoB	85.04	0.6426	0.3744	38	41	Penicillin-binding protein activator LpoB
21	22	YEHC_ECOLI	yehC	88.8	0.5541	0.3711	63	50	Probable fimbrial chaperone YehC
22	23	DEGS_ECOLI	degS	83.83	0.5775	0.3682	46	55	Serine endoprotease DegS
23	24	ARAE_ECOLI	araE	85.7	0.5291	0.3664	39	32	Arabinose-proton symporter
24	25	YEEO_ECOLI	yeeO	82.01	0.5526	0.3651	39	41	Probable FMN/FAD exporter YeeO
25	26	LSRB_ECOLI	lsrB	89.42	0.647	0.3614	29	32	Autoinducer 2-binding protein LsrB
26	27	SECD_ECOLI	secD	82.94	0.5241	0.3587	92	68	Protein translocase subunit SecD
27	28	YBHL_ECOLI	ybhL	87.21	0.4582	0.3575	66	65	Inner membrane protein YbhL
28	29	CADB_ECOLI	cadB	85.56	0.5399	0.3558	49	53	Probable cadaverine/lysine antiporter
29	30	PBL_ECOLI	pbl	87.57	0.5646	0.3535	55	55	Putative peptidoglycan-binding-like protein
30	31	AMIC_ECOLI	amiC	88.13	0.5786	0.3516	38	39	N-acetylmuramoyl-L-alanine amidase AmiC
31	32	ALSA_ECOLI	alsA	85.85	0.5126	0.3492	35	42	D-allose import ATP-binding protein AlsA
32	33	LIT_ECOLI	lit	81.69	0.4034	0.3485	84	63	Cell death peptidase
33	34	UPPP_ECOLI	uppP	88.82	0.4333	0.3439	36	37	Undecaprenyl-diphosphatase
34	35	PUTP_ECOLI	putP	84.43	0.5661	0.3435	35	35	Sodium/proline symporter
35	36	HEMG_ECOLI	hemG	89.08	0.5447	0.3372	58	57	Protoporphyrinogen IX dehydrogenase [quinone]
36	37	YADV_ECOLI	yadV	88.87	0.6317	0.3369	37	37	Probable fimbrial chaperone YadV
37	38	YIAO_ECOLI	yiaO	85.19	0.581	0.3365	47	53	2,3-diketo-L-gulonate-binding periplasmic protein YiaO
38	39	YTFQ_ECOLI	ytfQ	89.47	0.5821	0.3349	35	38	Galactofuranose-binding protein YtfQ
39	40	LOLC_ECOLI	lolC	87.23	0.6381	0.334	35	41	Lipoprotein-releasing system transmembrane protein LolC
40	41	YEBE_ECOLI	yebE	76.43	0.4088	0.334	89	71	Inner membrane protein YebE
41	42	TTDT_ECOLI	ttdT	87.81	0.5197	0.333	57	61	L-tartrate/succinate antiporter
42	43	TSGA_ECOLI	tsgA	86.68	0.503	0.3316	37	38	Protein TsgA
43	44	UACT_ECOLI	uacT	85.49	0.5363	0.3314	38	38	Uric acid transporter UacT
44	45	ZNUA_ECOLI	znuA	87.78	0.5412	0.3312	39	40	High-affinity zinc uptake system protein ZnuA
45	46	YNFC_ECOLI	ynfC	83.96	0.3907	0.3301	83	71	UPF0257 lipoprotein YnfC
46	47	NRFD_ECOLI	nrfD	86.29	0.4786	0.3254	34	34	Protein NrfD
47	48	YCFS_ECOLI	ycfS	86.69	0.6136	0.3176	64	74	Probable L,D-transpeptidase YcfS
48	49	LPTF_ECOLI	lptF	84.48	0.5456	0.3175	45	53	Lipopolysaccharide export system permease protein LptF
49	50	ATPD_ECOLI	atpH	83.66	0.57	0.3172	38	40	ATP synthase subunit delta
50	51	ARCD_ECOLI	ydgI	85.82	0.5361	0.3171	49	45	Putative arginine/ornithine antiporter
51	52	MLTF_ECOLI	mltF	85.39	0.6697	0.3169	67	71	Membrane-bound lytic murein transglycosylase F
52	53	NLPC_ECOLI	nlpC	86.93	0.5499	0.3155	38	37	Probable endopeptidase NlpC
53	54	UBIB_ECOLI	ubiB	82.3	0.443	0.3132	87	84	Probable protein kinase UbiB
54	55	PPIA_ECOLI	ppiA	89.23	0.6236	0.3126	32	37	Peptidyl-prolyl cis-trans isomerase A
55	56	DPPA_ECOLI	dppA	89.53	0.6296	0.31	49	53	Dipeptide-binding protein
56	57	FLGJ_ECOLI	flgJ	81.37	0.4474	0.3095	57	57	Peptidoglycan hydrolase FlgJ
57	58	CAIT_ECOLI	caiT	87.22	0.5934	0.3048	34	33	L-carnitine/gamma-butyrobetaine antiporter
58	59	NLPA_ECOLI	nlpA	89.51	0.69	0.3039	25	31	Lipoprotein 28
59	60	RHTA_ECOLI	rhtA	86.21	0.4794	0.3024	34	33	Threonine/homoserine exporter RhtA
60	61	FHUB_ECOLI	fhuB	82.83	0.5862	0.3009	36	37	Iron(3+)-hydroxamate import system permease protein FhuB

## Sheet: YfgM
	Rank	UniProt_ID	Gene	pLDDTS	pTMS	iScore	iRes	iCnt	Description
0	1	PPID_ECOLI	ppiD	86.29	0.7182	0.7357	103	86	Periplasmic chaperone PpiD
1	2	YCAL_ECOLI	ycaL	83.48	0.8133	0.6831	72	68	Metalloprotease YcaL
2	3	AIS_ECOLI	ais	88.15	0.8311	0.6763	62	56	Lipopolysaccharide core heptose(II)-phosphate phosphatase
3	4	PGPC_ECOLI	pgpC	85.94	0.8048	0.6611	62	59	Phosphatidylglycerophosphatase C
4	5	AMPC_ECOLI	ampC	89.31	0.8858	0.6235	64	62	Beta-lactamase
5	6	AMPN_ECOLI	pepN	92.09	0.9091	0.5892	67	63	Aminopeptidase N
6	7	FLGB_ECOLI	flgB	84.13	0.7547	0.5856	48	48	Flagellar basal body rod protein FlgB
7	8	RBSB_ECOLI	rbsB	75.71	0.8355	0.5848	75	50	Ribose import binding protein RbsB
8	9	LPTE_ECOLI	lptE	77.21	0.7343	0.574	61	59	LPS-assembly lipoprotein LptE
9	10	EFEO_ECOLI	efeO	88.16	0.8258	0.5703	54	58	Iron uptake system component EfeO
10	11	SODC_ECOLI	sodC	89.1	0.8236	0.5689	51	52	Superoxide dismutase [Cu-Zn]
11	12	MCP4_ECOLI	tap	83.57	0.5579	0.5679	81	84	Methyl-accepting chemotaxis protein IV
12	13	SFMH_ECOLI	sfmH	84.23	0.6728	0.5642	133	91	Uncharacterized fimbrial-like protein SfmH
13	14	XYLF_ECOLI	xylF	90.47	0.8476	0.5634	68	67	D-xylose-binding periplasmic protein
14	15	MODA_ECOLI	modA	86.78	0.8299	0.5628	50	55	Molybdate-binding protein ModA
15	16	YCAI_ECOLI	ycaI	88.9	0.8549	0.5587	56	56	Uncharacterized protein YcaI
16	17	YADN_ECOLI	yadN	81.53	0.8051	0.5453	76	69	Uncharacterized fimbrial-like protein YadN
17	18	GSPI_ECOLI	gspI	79.93	0.7275	0.5432	52	53	Putative type II secretion system protein I
18	19	RSEB_ECOLI	rseB	85.66	0.8239	0.5404	107	111	Sigma-E factor regulatory protein RseB
19	20	DMSD_ECOLI	dmsD	83.18	0.82	0.5349	80	78	Tat proofreading chaperone DmsD
20	21	OPGG_ECOLI	mdoG	90.69	0.8555	0.5337	69	67	Glucans biosynthesis protein G
21	22	YIAO_ECOLI	yiaO	91.54	0.8614	0.5284	40	41	2,3-diketo-L-gulonate-binding periplasmic protein YiaO
22	23	DPPF_ECOLI	dppF	90.31	0.8165	0.5282	53	44	Dipeptide transport ATP-binding protein DppF
23	24	OPPF_ECOLI	oppF	90.56	0.8422	0.5261	50	49	Oligopeptide transport ATP-binding protein OppF
24	25	YGHG_ECOLI	yghG	77.45	0.7549	0.5252	114	100	Lipoprotein YghG
25	26	YDCS_ECOLI	ydcS	89.41	0.8469	0.5246	54	60	Bifunctional polyhydroxybutyrate synthase / ABC transporter periplasmic binding protein
26	27	CHAA_ECOLI	chaA	85.79	0.7604	0.5216	50	48	Sodium-potassium/proton antiporter ChaA
27	28	YCGR_ECOLI	ycgR	86.17	0.6514	0.5188	48	49	Flagellar brake protein YcgR
28	29	GLTP_ECOLI	gltP	81.69	0.811	0.5157	80	71	Proton/glutamate-aspartate symporter
29	30	APPC_ECOLI	appC	89.22	0.837	0.5155	62	57	Cytochrome bd-II ubiquinol oxidase subunit 1
30	31	YNJI_ECOLI	ynjI	80.85	0.779	0.5089	57	53	Inner membrane protein YnjI
31	32	AMIB_ECOLI	amiB	77.82	0.6461	0.5085	54	54	N-acetylmuramoyl-L-alanine amidase AmiB
32	33	HSRA_ECOLI	hsrA	86.25	0.7975	0.5084	51	57	Probable transport protein HsrA
33	34	YIAD_ECOLI	yiaD	77.9	0.7199	0.5043	39	36	Probable lipoprotein YiaD
34	35	YAJR_ECOLI	yajR	89.39	0.8168	0.4997	55	57	Inner membrane transport protein YajR
35	36	YJFY_ECOLI	yjfY	78.23	0.7547	0.4975	64	56	Uncharacterized protein YjfY
36	37	YEDA_ECOLI	yedA	88.59	0.7562	0.4971	54	50	Uncharacterized inner membrane transporter YedA
37	38	SURA_ECOLI	surA	86.44	0.7128	0.4956	53	55	Chaperone SurA
38	39	LPOB_ECOLI	lpoB	76.75	0.693	0.4951	44	40	Penicillin-binding protein activator LpoB
39	40	EMRB_ECOLI	emrB	86.29	0.8012	0.4949	54	54	Multidrug export protein EmrB
40	41	PSTS_ECOLI	pstS	90.61	0.8655	0.4939	44	44	Phosphate-binding protein PstS
41	42	TESA_ECOLI	tesA	90.8	0.8112	0.4923	39	39	Thioesterase 1/protease 1/lysophospholipase L1
42	43	YDER_ECOLI	ydeR	79.05	0.7397	0.4894	51	49	Uncharacterized fimbrial-like protein YdeR
43	44	FLIL_ECOLI	fliL	78.79	0.6822	0.4885	42	40	Flagellar protein FliL
44	45	ARAF_ECOLI	araF	89.77	0.8394	0.4867	41	49	L-arabinose-binding periplasmic protein
45	46	MEPS_ECOLI	mepS	83.32	0.7327	0.486	46	44	Murein DD-endopeptidase MepS/Murein LD-carboxypeptidase
46	47	ERFK_ECOLI	erfK	87.93	0.8361	0.4821	64	70	Probable L,D-transpeptidase ErfK/SrfK
47	48	ELFG_ECOLI	elfG	81.24	0.4699	0.4817	96	68	Uncharacterized fimbrial-like protein ElfG
48	49	FIMH_ECOLI	fimH	80.86	0.606	0.4781	116	95	Type 1 fimbrin D-mannose specific adhesin
49	50	PAOA_ECOLI	paoA	89.96	0.8408	0.4772	40	41	Aldehyde oxidoreductase iron-sulfur-binding subunit PaoA
50	51	ASMA_ECOLI	asmA	82.51	0.6687	0.477	84	84	Protein AsmA
51	52	YTFQ_ECOLI	ytfQ	90.73	0.8423	0.4754	41	45	Galactofuranose-binding protein YtfQ
52	53	ATPG_ECOLI	atpG	82.5	0.7601	0.4706	63	72	ATP synthase gamma chain
53	54	YBIS_ECOLI	ybiS	89.3	0.8186	0.4701	43	55	Probable L,D-transpeptidase YbiS
54	55	TSX_ECOLI	tsx	92.85	0.778	0.4686	37	38	Nucleoside-specific channel-forming protein Tsx
55	56	EUTB_ECOLI	eutB	91.48	0.8588	0.4671	54	53	Ethanolamine ammonia-lyase large subunit
56	57	YEJO_ECOLI	yejO	87.29	0.7142	0.4662	50	55	Putative uncharacterized outer membrane protein YejO
57	58	GSPK_ECOLI	gspK	85.67	0.7695	0.4636	61	56	Putative type II secretion system protein K
58	59	FTSI_ECOLI	ftsI	87.09	0.8217	0.4627	48	54	Peptidoglycan D,D-transpeptidase FtsI
59	60	MLAA_ECOLI	mlaA	86.56	0.5979	0.462	39	35	Intermembrane phospholipid transport system lipoprotein MlaA
60	61	EUTM_ECOLI	eutM	80.75	0.7311	0.456	50	44	Bacterial microcompartment shell protein EutM
61	62	FLGL_ECOLI	flgL	84.09	0.6813	0.4543	40	38	Flagellar hook-associated protein 3
62	63	YCFS_ECOLI	ycfS	83.92	0.8242	0.4533	50	54	Probable L,D-transpeptidase YcfS
63	64	YCAD_ECOLI	ycaD	86.63	0.7421	0.453	69	68	Uncharacterized MFS-type transporter YcaD
64	65	PHND_ECOLI	phnD	92.01	0.8606	0.4497	35	38	Phosphonates-binding periplasmic protein
65	66	YHCB_ECOLI	yhcB	73.89	0.6344	0.4487	43	42	Inner membrane protein YhcB
66	67	YICL_ECOLI	yicL	88.28	0.7135	0.4461	46	50	Uncharacterized inner membrane transporter YicL
67	68	YDES_ECOLI	ydeS	78.41	0.7149	0.4454	53	55	Uncharacterized fimbrial-like protein YdeS
68	69	FLIE_ECOLI	fliE	81.56	0.7247	0.4393	34	33	Flagellar hook-basal body complex protein FliE
69	70	NLPI_ECOLI	nlpI	84.93	0.7852	0.4376	39	45	Lipoprotein NlpI
70	71	FUCP_ECOLI	fucP	85.91	0.7346	0.437	47	48	L-fucose-proton symporter
71	72	BIOP_ECOLI	bioP	88.36	0.7466	0.4343	36	42	Biotin transporter
72	73	YBCL_ECOLI	ybcL	86.51	0.7771	0.4334	38	38	UPF0098 protein YbcL
73	74	GSPC_ECOLI	gspC	66.17	0.5349	0.4322	59	60	Putative type II secretion system protein C
74	75	IVY_ECOLI	ivy	83.17	0.7446	0.4311	56	62	Inhibitor of vertebrate lysozyme
75	76	CYNX_ECOLI	cynX	87.46	0.8042	0.431	45	48	Cyanate transport protein CynX
76	77	YBAY_ECOLI	ybaY	73.01	0.6686	0.4277	58	56	Uncharacterized lipoprotein YbaY
77	78	SFMC_ECOLI	sfmC	87.1	0.7852	0.427	38	41	Probable fimbrial chaperone SfmC
78	79	LSRB_ECOLI	lsrB	90.69	0.8131	0.4255	48	50	Autoinducer 2-binding protein LsrB
79	80	CHIP_ECOLI	chiP	90.27	0.7476	0.4251	51	49	Chitoporin
80	81	PAOB_ECOLI	paoB	88.28	0.811	0.4249	37	37	Aldehyde oxidoreductase FAD-binding subunit PaoB
81	82	PGPA_ECOLI	pgpA	86.43	0.6925	0.4243	38	37	Phosphatidylglycerophosphatase A
82	83	YMFA_ECOLI	ymfA	79.95	0.7386	0.423	47	50	Inner membrane protein YmfA
83	84	UGPC_ECOLI	ugpC	85	0.7808	0.4227	45	39	sn-glycerol-3-phosphate import ATP-binding protein UgpC
84	85	POTA_ECOLI	potA	85.53	0.7121	0.4209	49	45	Spermidine/putrescine import ATP-binding protein PotA
85	86	EPTC_ECOLI	eptC	88.12	0.8587	0.4199	68	69	Phosphoethanolamine transferase EptC
86	87	NIKA_ECOLI	nikA	89.24	0.8718	0.4196	83	88	Nickel-binding periplasmic protein
87	88	GSPG_ECOLI	gspG	80.27	0.7123	0.4186	40	38	Type II secretion system core protein G
88	89	YCBF_ECOLI	ycbF	85.5	0.781	0.4168	38	46	Uncharacterized fimbrial chaperone YcbF
89	90	CODB_ECOLI	codB	88.1	0.7344	0.4166	35	32	Cytosine permease
90	91	TORA_ECOLI	torA	90.19	0.8725	0.4134	79	87	Trimethylamine-N-oxide reductase 1
91	92	YEHZ_ECOLI	yehZ	86.72	0.791	0.4132	42	42	Glycine betaine-binding protein YehZ
92	93	HYFD_ECOLI	hyfD	93.47	0.8182	0.4123	41	39	Hydrogenase-4 component D
93	94	PBL_ECOLI	pbl	80.37	0.7698	0.4099	66	60	Putative peptidoglycan-binding-like protein
94	95	RFAL_ECOLI	rfaL	87.88	0.8202	0.4076	38	37	O-antigen ligase
95	96	PHOQ_ECOLI	phoQ	79.04	0.5542	0.407	54	61	Sensor protein PhoQ
96	97	CUEO_ECOLI	cueO	90.13	0.8813	0.4053	34	31	Blue copper oxidase CueO
97	98	ELFD_ECOLI	elfD	82.62	0.7543	0.4045	39	45	Probable fimbrial chaperone protein ElfD
98	99	AAEB_ECOLI	aaeB	86.02	0.7777	0.3999	43	48	p-hydroxybenzoic acid efflux pump subunit AaeB
99	100	YHBE_ECOLI	yhbE	89.36	0.7686	0.3978	38	35	Uncharacterized inner membrane transporter YhbE
100	101	SAPF_ECOLI	sapF	86.85	0.7468	0.3971	48	40	Putrescine export system ATP-binding protein SapF
101	102	FTSY_ECOLI	ftsY	66.45	0.6069	0.3952	54	55	Signal recognition particle receptor FtsY
102	103	GLTI_ECOLI	gltI	87.32	0.7969	0.3942	49	56	Glutamate/aspartate import solute-binding protein
103	104	YRAP_ECOLI	yraP	83.29	0.7859	0.393	35	32	Uncharacterized protein YraP
104	105	CSGB_ECOLI	csgB	77.17	0.7155	0.3929	55	48	Minor curlin subunit
105	106	SAPD_ECOLI	sapD	89.25	0.8169	0.3926	46	46	Putrescine export system ATP-binding protein SapD
106	107	GLCA_ECOLI	glcA	88.33	0.7948	0.392	46	52	Glycolate permease GlcA
107	108	MOTB_ECOLI	motB	79.78	0.6598	0.392	37	40	Motility protein B
108	109	YRAK_ECOLI	yraK	78.13	0.584	0.3914	50	60	Uncharacterized fimbrial-like protein YraK
109	110	LOLB_ECOLI	lolB	86.77	0.7879	0.3908	31	31	Outer-membrane lipoprotein LolB
110	111	PPIA_ECOLI	ppiA	82.92	0.7291	0.3908	55	45	Peptidyl-prolyl cis-trans isomerase A
111	112	TORZ_ECOLI	torZ	89.8	0.8751	0.3904	71	83	Trimethylamine-N-oxide reductase 2
112	113	FTSB_ECOLI	ftsB	82.62	0.6885	0.3901	53	58	Cell division protein FtsB
113	114	TORY_ECOLI	torY	85.69	0.5824	0.3895	52	52	Cytochrome c-type protein TorY
114	115	YFCS_ECOLI	yfcS	85.13	0.772	0.3891	50	48	Probable fimbrial chaperone YfcS
115	116	YBBP_ECOLI	ybbP	80.7	0.6962	0.3888	50	55	Uncharacterized ABC transporter permease YbbP
116	117	NRFA_ECOLI	nrfA	88.29	0.8084	0.3883	57	56	Cytochrome c-552
117	118	PITB_ECOLI	pitB	88.16	0.8125	0.3877	38	42	Probable low-affinity inorganic phosphate transporter 2
118	119	FDNH_ECOLI	fdnH	87.96	0.7383	0.3873	63	54	Formate dehydrogenase, nitrate-inducible, iron-sulfur subunit
119	120	FLGJ_ECOLI	flgJ	71.92	0.5194	0.3858	53	57	Peptidoglycan hydrolase FlgJ
120	121	BAMD_ECOLI	bamD	85.11	0.6991	0.3832	51	51	Outer membrane protein assembly factor BamD
121	122	ZRAP_ECOLI	zraP	73.22	0.672	0.3823	60	59	Zinc resistance-associated protein
122	123	LIVJ_ECOLI	livJ	89.87	0.7985	0.3822	53	55	Leu/Ile/Val-binding protein
123	124	DIGH_ECOLI	digH	86.07	0.8388	0.3815	37	40	Glycosyl hydrolase DigH
124	125	AMPH_ECOLI	ampH	89.43	0.8401	0.3807	53	52	D-alanyl-D-alanine-carboxypeptidase/endopeptidase AmpH
125	126	MCP1_ECOLI	tsr	79.59	0.5133	0.3796	60	65	Methyl-accepting chemotaxis protein I
126	127	FBPC_ECOLI	fbpC	83.67	0.7727	0.3792	35	35	Fe(3+) ions import ATP-binding protein FbpC
127	128	NRFB_ECOLI	nrfB	84.08	0.739	0.3771	41	40	Cytochrome c-type protein NrfB
128	129	MLTG_ECOLI	mltG	88.79	0.8145	0.377	36	38	Endolytic murein transglycosylase
129	130	ALSC_ECOLI	alsC	87.35	0.7297	0.3762	38	36	D-allose transport system permease protein AlsC
130	131	BLC_ECOLI	blc	82.27	0.7496	0.3762	68	56	Outer membrane lipoprotein Blc
131	132	YQFA_ECOLI	yqfA	88.62	0.7738	0.3758	38	38	UPF0073 inner membrane protein YqfA
132	133	PTYBC_ECOLI	murP	85.6	0.7117	0.3733	46	51	PTS system N-acetylmuramic acid-specific EIIBC component
133	134	YFBL_ECOLI	yfbL	84.89	0.8208	0.3733	47	49	Uncharacterized protein YfbL
134	135	YCFZ_ECOLI	ycfZ	69.5	0.5956	0.3721	54	59	Inner membrane protein YcfZ
135	136	YGER_ECOLI	ygeR	74.59	0.6153	0.371	32	33	Uncharacterized lipoprotein YgeR
136	137	YJIK_ECOLI	yjiK	80.64	0.7567	0.3707	34	33	Uncharacterized protein YjiK
137	138	LEPA_ECOLI	lepA	81.13	0.7763	0.37	36	39	Elongation factor 4
138	139	PPX_ECOLI	ppx	86.48	0.771	0.3696	58	61	Exopolyphosphatase
139	140	NFRA_ECOLI	nfrA	84.35	0.5743	0.3677	34	36	Bacteriophage adsorption protein A
140	141	DPIB_ECOLI	dpiB	82.84	0.5975	0.3677	53	60	Sensor histidine kinase DpiB
141	142	FLGC_ECOLI	flgC	75.51	0.7067	0.3676	38	43	Flagellar basal-body rod protein FlgC
142	143	FLK_ECOLI	flk	68.4	0.442	0.3675	63	55	Flagellar regulator flk
143	144	MBHS_ECOLI	hyaA	84.88	0.7137	0.3672	64	68	Hydrogenase-1 small chain
144	145	LPTG_ECOLI	lptG	84.48	0.7566	0.3651	36	40	Lipopolysaccharide export system permease protein LptG
145	146	SANA_ECOLI	sanA	78.96	0.7257	0.3645	91	84	Protein SanA
146	147	DGCQ_ECOLI	dgcQ	85.29	0.663	0.3633	55	52	Probable diguanylate cyclase DgcQ
147	148	YNJE_ECOLI	ynjE	91.67	0.8567	0.3626	41	42	Thiosulfate sulfurtransferase YnjE
148	149	CADB_ECOLI	cadB	86.57	0.7432	0.3623	59	58	Probable cadaverine/lysine antiporter
149	150	LIVK_ECOLI	livK	89.26	0.762	0.362	53	55	Leucine-specific-binding protein
150	151	GLPA_ECOLI	glpA	89.56	0.8558	0.3613	36	38	Anaerobic glycerol-3-phosphate dehydrogenase subunit A
151	152	MOTA_ECOLI	motA	85.28	0.7414	0.3603	47	46	Motility protein A
152	153	GLNH_ECOLI	glnH	72.04	0.6737	0.3601	111	64	Glutamine-binding periplasmic protein
153	154	CYSQ_ECOLI	cysQ	81.25	0.7702	0.36	69	61	3'(2'),5'-bisphosphate nucleotidase CysQ
154	155	YBJT_ECOLI	ybjT	82.37	0.7651	0.3588	50	63	Putative NAD(P)-binding protein YbjT
155	156	DCRB_ECOLI	dcrB	78.15	0.5058	0.3588	72	65	Inner membrane lipoprotein DcrB
156	157	EUTG_ECOLI	eutG	87.45	0.7833	0.3583	46	48	Probable alcohol dehydrogenase EutG
157	158	SIRB2_ECOLI	ychQ	88.22	0.7222	0.3568	36	36	Protein YchQ
158	159	CYCA_ECOLI	cycA	85	0.7648	0.3562	34	39	D-serine/D-alanine/glycine transporter
159	160	DACB_ECOLI	dacB	91.79	0.8414	0.3562	40	46	D-alanyl-D-alanine carboxypeptidase DacB
160	161	FLIJ_ECOLI	fliJ	86.2	0.6993	0.3558	36	39	Flagellar FliJ protein
161	162	HEMX_ECOLI	hemX	69.39	0.5435	0.3551	45	51	Protein HemX
162	163	YDGA_ECOLI	ydgA	84.95	0.7181	0.3527	102	102	Protein YdgA
163	164	YFEO_ECOLI	yfeO	87.8	0.7464	0.3527	51	48	Putative ion-transport protein YfeO
164	165	YADC_ECOLI	yadC	83.49	0.7276	0.3517	114	94	Uncharacterized fimbrial-like protein YadC
165	166	YQCE_ECOLI	yqcE	85.52	0.7312	0.3505	34	37	Inner membrane protein YqcE
166	167	ZRAS_ECOLI	zraS	82.48	0.5384	0.3472	48	60	Sensor protein ZraS
167	168	HYFC_ECOLI	hyfC	87.46	0.8002	0.3468	37	34	Hydrogenase-4 component C
168	169	MALE_ECOLI	malE	91.47	0.8026	0.345	40	40	Maltose/maltodextrin-binding periplasmic protein
169	170	YICJ_ECOLI	yicJ	86.65	0.7637	0.3444	48	52	Inner membrane symporter YicJ
170	171	ENTD_ECOLI	entD	87.04	0.7329	0.3438	38	39	Enterobactin synthase component D
171	172	PROV_ECOLI	proV	86.85	0.6694	0.3435	43	38	Glycine betaine/proline betaine transport system ATP-binding protein ProV
172	173	MLTB_ECOLI	mltB	82.64	0.7592	0.3431	40	42	Membrane-bound lytic murein transglycosylase B
173	174	HYBA_ECOLI	hybA	86.29	0.7644	0.3429	62	60	Hydrogenase-2 operon protein HybA
174	175	YJBB_ECOLI	yjbB	82.69	0.7746	0.3418	84	92	Uncharacterized protein YjbB
175	176	MACA_ECOLI	macA	79.97	0.5904	0.3414	56	57	Macrolide export protein MacA
176	177	TCYN_ECOLI	tcyN	88.53	0.802	0.3414	35	34	L-cystine transport system ATP-binding protein TcyN
177	178	RSEP_ECOLI	rseP	82.47	0.7117	0.3413	127	135	Regulator of sigma-E protease RseP
178	179	LPTC_ECOLI	lptC	73.28	0.4851	0.3362	58	62	Lipopolysaccharide export system protein LptC
179	180	GUN_ECOLI	bcsZ	89.12	0.7629	0.3361	45	46	Endoglucanase
180	181	YGGT_ECOLI	yggT	86.51	0.6453	0.3357	36	40	Uncharacterized protein YggT
181	182	QSEC_ECOLI	qseC	77.89	0.5313	0.3348	41	50	Sensor protein QseC
182	183	YMFE_ECOLI	ymfE	86.53	0.6275	0.3341	47	52	Uncharacterized protein YmfE
183	184	HDA_ECOLI	hda	86.59	0.7558	0.334	27	30	DnaA regulatory inactivator Hda
184	185	YNFH_ECOLI	ynfH	85.4	0.6649	0.3332	31	36	Anaerobic dimethyl sulfoxide reductase chain YnfH
185	186	FRDD_ECOLI	frdD	89.36	0.6763	0.3331	28	32	Fumarate reductase subunit D
186	187	YCJN_ECOLI	ycjN	86.24	0.7943	0.3326	50	61	Putative ABC transporter periplasmic-binding protein YcjN
187	188	WZXC_ECOLI	wzxC	82.73	0.7527	0.3325	50	56	Lipopolysaccharide biosynthesis protein WzxC
188	189	KDGT_ECOLI	kdgT	88.25	0.7692	0.3316	37	42	2-keto-3-deoxygluconate permease
189	190	OMPG_ECOLI	ompG	90.4	0.7463	0.331	37	36	Outer membrane porin G
190	191	FSR_ECOLI	fsr	87.21	0.7811	0.3306	38	46	Fosmidomycin resistance protein
191	192	YGAY_ECOLI	ygaY	86.66	0.7139	0.3302	57	64	Putative uncharacterized transporter YgaY
192	193	MDTO_ECOLI	mdtO	82.85	0.6829	0.33	38	44	Multidrug resistance protein MdtO
193	194	YGJV_ECOLI	ygjV	83.85	0.6031	0.33	32	35	Inner membrane protein YgjV
194	195	ZITB_ECOLI	zitB	85.84	0.7092	0.3284	37	43	Zinc transporter ZitB
195	196	YJEM_ECOLI	yjeM	86.85	0.7506	0.3279	40	42	Inner membrane transporter YjeM
196	197	YJBH_ECOLI	yjbH	87.55	0.8061	0.3275	52	58	Uncharacterized lipoprotein YjbH
197	198	YFJS_ECOLI	yfjS	76.81	0.7097	0.3267	60	56	Lipoprotein YfjS
198	199	MALK_ECOLI	malK	89.42	0.781	0.3265	38	37	Maltose/maltodextrin import ATP-binding protein MalK
199	200	LPXT_ECOLI	lpxT	86.85	0.733	0.326	30	32	Lipid A 1-diphosphate synthase
200	201	YCAM_ECOLI	ycaM	88.32	0.8062	0.3258	44	41	Inner membrane transporter YcaM
201	202	LOLD_ECOLI	lolD	80.42	0.7755	0.3245	39	44	Lipoprotein-releasing system ATP-binding protein LolD
202	203	WZZB_ECOLI	wzzB	78.89	0.6268	0.3238	60	68	Chain length determinant protein
203	204	CYSP_ECOLI	cysP	89.07	0.771	0.3221	54	58	Thiosulfate-binding protein
204	205	EMRY_ECOLI	emrY	84.48	0.7623	0.3217	55	60	Probable multidrug resistance protein EmrY
205	206	FECA_ECOLI	fecA	89.3	0.7864	0.3215	33	33	Fe(3+) dicitrate transport protein FecA
206	207	MURJ_ECOLI	murJ	87.28	0.8004	0.3215	40	42	Lipid II flippase MurJ
207	208	NLPD_ECOLI	nlpD	62.63	0.4949	0.3203	41	43	Murein hydrolase activator NlpD
208	209	MREC_ECOLI	mreC	75.48	0.5805	0.3202	38	40	Cell shape-determining protein MreC
209	210	FLGF_ECOLI	flgF	81.36	0.6895	0.3191	35	42	Flagellar basal-body rod protein FlgF
210	211	YNHG_ECOLI	ynhG	85.98	0.8108	0.3183	37	42	Probable L,D-transpeptidase YnhG
211	212	YAJG_ECOLI	yajG	86.97	0.7743	0.3173	28	28	Uncharacterized lipoprotein YajG
212	213	MBHM_ECOLI	hybC	92.32	0.8922	0.3165	27	34	Hydrogenase-2 large chain
213	214	LPTA_ECOLI	lptA	75.23	0.5011	0.3157	89	84	Lipopolysaccharide export system protein LptA
214	215	TRKA_ECOLI	trkA	84.27	0.7674	0.3153	38	39	Trk system potassium uptake protein TrkA
215	216	LLDP_ECOLI	lldP	88.54	0.7915	0.3151	40	45	L-lactate permease
216	217	ARAE_ECOLI	araE	86.14	0.734	0.3111	53	53	Arabinose-proton symporter
217	218	YHHT_ECOLI	yhhT	81.56	0.6521	0.3089	35	44	Putative transport protein YhhT
218	219	HYPA_ECOLI	hypA	83.72	0.6921	0.3087	34	33	Hydrogenase maturation factor HypA
219	220	FLGK_ECOLI	flgK	87.61	0.8263	0.3085	57	69	Flagellar hook-associated protein 1
220	221	LIT_ECOLI	lit	79.59	0.7448	0.3081	91	90	Cell death peptidase
221	222	YAAJ_ECOLI	yaaJ	84.54	0.7262	0.3075	42	46	Uncharacterized transporter YaaJ
222	223	YDIN_ECOLI	ydiN	85.71	0.7425	0.307	38	38	Inner membrane transport protein YdiN
223	224	NEPI_ECOLI	nepI	87.86	0.7873	0.307	28	32	Purine ribonucleoside efflux pump NepI
224	225	MDFA_ECOLI	mdfA	88.79	0.7882	0.3058	46	49	Multidrug transporter MdfA
225	226	TORC_ECOLI	torC	86.65	0.4932	0.3056	29	26	Cytochrome c-type protein TorC
226	227	END1_ECOLI	endA	88.56	0.7606	0.3052	49	52	Endonuclease-1
227	228	MDTJ_ECOLI	mdtJ	86.33	0.7032	0.3045	39	38	Spermidine export protein MdtJ
228	229	GDX_ECOLI	gdx	88.34	0.5556	0.3045	29	34	Guanidinium exporter
229	230	MSCM_ECOLI	mscM	78.85	0.6407	0.3034	62	78	Miniconductance mechanosensitive channel MscM
230	231	AROP_ECOLI	aroP	83.97	0.7466	0.3031	38	41	Aromatic amino acid transport protein AroP
231	232	CADC_ECOLI	cadC	82.02	0.6429	0.3029	46	50	Transcriptional activator CadC
232	233	FRDC_ECOLI	frdC	88.67	0.578	0.3029	34	34	Fumarate reductase subunit C
233	234	KEFG_ECOLI	kefG	86.37	0.7552	0.3023	33	33	Glutathione-regulated potassium-efflux system ancillary protein KefG
234	235	POTF_ECOLI	potF	88.1	0.7571	0.302	41	39	Putrescine-binding periplasmic protein PotF
235	236	YAFL_ECOLI	yafL	75.42	0.5442	0.3019	69	70	Probable endopeptidase YafL
236	237	BAME_ECOLI	bamE	88.62	0.7856	0.3019	29	28	Outer membrane protein assembly factor BamE
237	238	YFAL_ECOLI	yfaL	87.97	0.7422	0.3015	35	36	Probable autotransporter YfaL
238	239	BETT_ECOLI	betT	89.11	0.7892	0.3014	32	34	High-affinity choline transport protein
239	240	YEHR_ECOLI	yehR	79.33	0.5366	0.301	66	63	Uncharacterized lipoprotein YehR
240	241	NIMT_ECOLI	nimT	87.43	0.7857	0.3003	40	47	2-nitroimidazole transporter

## Sheet: SurA
	Rank	UniProt_ID	Gene	pLDDTS	pTMS	iScore	iRes	iCnt	Description
0	1	OPPA_ECOLI	oppA	92.38	0.8222	0.583	47	52	Periplasmic oligopeptide-binding protein
1	2	SURA_ECOLI	surA	92.74	0.7185	0.5275	108	100	Chaperone SurA
2	3	FHUD_ECOLI	fhuD	91.26	0.7605	0.5234	45	45	Iron(3+)-hydroxamate-binding protein FhuD
3	4	BLC_ECOLI	blc	88.6	0.7144	0.5189	58	56	Outer membrane lipoprotein Blc
4	5	FLGC_ECOLI	flgC	87.46	0.7199	0.516	60	68	Flagellar basal-body rod protein FlgC
5	6	YIFL_ECOLI	yifL	87.33	0.69	0.5126	54	42	Uncharacterized lipoprotein YifL
6	7	BAMA_ECOLI	bamA	86.33	0.5496	0.5078	50	42	Outer membrane protein assembly factor BamA
7	8	SANA_ECOLI	sanA	84.49	0.6858	0.4886	53	59	Protein SanA
8	9	CYSP_ECOLI	cysP	90.81	0.7709	0.4876	50	51	Thiosulfate-binding protein
9	10	GLTI_ECOLI	gltI	90.24	0.7751	0.48	44	48	Glutamate/aspartate import solute-binding protein
10	11	YFGM_ECOLI	yfgM	85.89	0.7241	0.4793	56	54	Ancillary SecYEG translocon subunit
11	12	PHND_ECOLI	phnD	90.02	0.74	0.4679	64	59	Phosphonates-binding periplasmic protein
12	13	FTSQ_ECOLI	ftsQ	88.31	0.7011	0.4633	42	41	Cell division protein FtsQ
13	14	YIAO_ECOLI	yiaO	90.96	0.6774	0.4402	30	33	2,3-diketo-L-gulonate-binding periplasmic protein YiaO
14	15	EUTL_ECOLI	eutL	91.17	0.7672	0.438	35	42	Bacterial microcompartment shell protein EutL
15	16	YCFJ_ECOLI	ycfJ	79.97	0.5994	0.4232	67	72	Uncharacterized protein YcfJ
16	17	LPTE_ECOLI	lptE	86.52	0.7433	0.4226	43	47	LPS-assembly lipoprotein LptE
17	18	YJFN_ECOLI	yjfN	85.03	0.6262	0.4187	67	61	Uncharacterized protein YjfN
18	19	DPPA_ECOLI	dppA	91.53	0.7895	0.413	43	44	Dipeptide-binding protein
19	20	GLNH_ECOLI	glnH	89.01	0.7154	0.4124	54	57	Glutamine-binding periplasmic protein
20	21	YAJI_ECOLI	yajI	87.87	0.7185	0.4029	44	43	Uncharacterized lipoprotein YajI
21	22	RODZ_ECOLI	rodZ	76.74	0.6086	0.3973	88	97	Cytoskeleton protein RodZ
22	23	YBGP_ECOLI	ybgP	90.72	0.7647	0.3924	36	43	Uncharacterized fimbrial chaperone YbgP
23	24	NIKD_ECOLI	nikD	91.13	0.7608	0.3918	36	33	Nickel import ATP-binding protein NikD
24	25	YBAY_ECOLI	ybaY	83.68	0.6599	0.3915	78	73	Uncharacterized lipoprotein YbaY
25	26	CHIA_ECOLI	chiA	79.12	0.6109	0.3911	53	57	Probable bifunctional chitinase/lysozyme
26	27	GSPA_ECOLI	gspA	78.9	0.5566	0.391	99	100	Putative general secretion pathway protein A
27	28	CCME_ECOLI	ccmE	87.59	0.7198	0.3885	35	38	Cytochrome c-type biogenesis protein CcmE
28	29	FIMF_ECOLI	fimF	88.81	0.7538	0.3859	35	35	Protein FimF
29	30	FIMC_ECOLI	fimC	88.2	0.721	0.3825	43	51	Chaperone protein FimC
30	31	HDA_ECOLI	hda	84.81	0.6583	0.3823	51	53	DnaA regulatory inactivator Hda
31	32	TAUA_ECOLI	tauA	91.44	0.7681	0.3792	35	40	Taurine-binding periplasmic protein
32	33	THIB_ECOLI	thiB	91.08	0.7316	0.377	45	46	Thiamine-binding periplasmic protein
33	34	OMPT_ECOLI	ompT	91.32	0.7507	0.3729	36	39	Protease 7
34	35	YCFZ_ECOLI	ycfZ	84.87	0.6582	0.369	39	34	Inner membrane protein YcfZ
35	36	YEAY_ECOLI	yeaY	84.2	0.5809	0.369	84	76	Uncharacterized lipoprotein YeaY
36	37	YGIS_ECOLI	ygiS	88.9	0.736	0.3681	35	40	Probable deoxycholate-binding periplasmic protein YgiS
37	38	WAAU_ECOLI	waaU	89.3	0.7641	0.3671	39	45	Lipopolysaccharide 1,2-N-acetylglucosaminetransferase
38	39	YFBL_ECOLI	yfbL	85.26	0.684	0.3664	44	51	Uncharacterized protein YfbL
39	40	MPPA_ECOLI	mppA	92.11	0.8282	0.3645	31	33	Periplasmic murein peptide-binding protein
40	41	AGP_ECOLI	agp	90.75	0.7737	0.3583	29	33	Glucose-1-phosphatase
41	42	FLK_ECOLI	flk	76.93	0.556	0.3523	37	45	Flagellar regulator flk
42	43	YBHC_ECOLI	ybhC	88.26	0.7593	0.3478	57	64	Putative acyl-CoA thioester hydrolase YbhC
43	44	BCSG_ECOLI	bcsG	84.44	0.7359	0.3434	82	72	Cellulose biosynthesis protein BcsG
44	45	BAMD_ECOLI	bamD	83.61	0.6289	0.3427	47	59	Outer membrane protein assembly factor BamD
45	46	WZZE_ECOLI	wzzE	83.94	0.6166	0.3383	39	36	ECA polysaccharide chain length modulation protein
46	47	UGPB_ECOLI	ugpB	91.4	0.7819	0.3368	33	45	sn-glycerol-3-phosphate-binding periplasmic protein UgpB
47	48	YHBX_ECOLI	yhbX	87.18	0.779	0.335	36	43	Putative transferase YhbX
48	49	MLAA_ECOLI	mlaA	86.39	0.7091	0.3314	43	47	Intermembrane phospholipid transport system lipoprotein MlaA
49	50	PLSC_ECOLI	plsC	90.87	0.7541	0.3308	33	38	1-acyl-sn-glycerol-3-phosphate acyltransferase
50	51	GSPJ_ECOLI	gspJ	82.12	0.595	0.3272	72	77	Type II secretion system protein J
51	52	TOLR_ECOLI	tolR	82.89	0.6455	0.3267	58	60	Tol-Pal system protein TolR
52	53	HYBA_ECOLI	hybA	85.74	0.6827	0.3235	48	58	Hydrogenase-2 operon protein HybA
53	54	NRFA_ECOLI	nrfA	90.42	0.7849	0.3234	29	31	Cytochrome c-552
54	55	YQEJ_ECOLI	yqeJ	82.7	0.537	0.3232	46	39	Uncharacterized protein YqeJ
55	56	YTFQ_ECOLI	ytfQ	91.98	0.7664	0.318	29	35	Galactofuranose-binding protein YtfQ
56	57	YCFS_ECOLI	ycfS	85.51	0.6895	0.3178	68	83	Probable L,D-transpeptidase YcfS
57	58	GSPI_ECOLI	gspI	83.8	0.673	0.3169	55	59	Putative type II secretion system protein I
58	59	YGHG_ECOLI	yghG	86.58	0.6374	0.3167	35	31	Lipoprotein YghG
59	60	GFCB_ECOLI	gfcB	89.04	0.7444	0.312	33	42	Uncharacterized lipoprotein GfcB
60	61	NAPH_ECOLI	napH	88.01	0.6216	0.308	35	40	Ferredoxin-type protein NapH
61	62	FLID_ECOLI	fliD	89.64	0.7337	0.3071	39	46	Flagellar hook-associated protein 2
62	63	EMTA_ECOLI	emtA	91.59	0.7683	0.3057	25	28	Endo-type membrane-bound lytic murein transglycosylase A
63	64	RZOQ_ECOLI	rzoQ	85.63	0.6612	0.3042	50	47	Putative lipoprotein RzoQ
64	65	CYSA_ECOLI	cysA	89.66	0.7218	0.3017	28	30	Sulfate/thiosulfate import ATP-binding protein CysA
65	66	SODC_ECOLI	sodC	91.04	0.7314	0.3013	32	38	Superoxide dismutase [Cu-Zn]

## Sheet: BamA
	Rank	UniProt_ID	Gene	pLDDTS	pTMS	iScore	iRes	iCnt	Description
0	1	BAMB_ECOLI	bamB	91.16	0.7759	0.6449	71	68	Outer membrane protein assembly factor BamB
1	2	BAMD_ECOLI	bamD	87.72	0.7012	0.5597	46	42	Outer membrane protein assembly factor BamD
2	3	BEPA_ECOLI	bepA	87.5	0.7641	0.5537	132	128	Beta-barrel assembly-enhancing protease
3	4	SURA_ECOLI	surA	86.42	0.5471	0.5118	49	41	Chaperone SurA
4	5	BAME_ECOLI	bamE	89.4	0.7246	0.4432	46	41	Outer membrane protein assembly factor BamE
5	6	BAMC_ECOLI	bamC	87.56	0.5863	0.4304	44	51	Outer membrane protein assembly factor BamC
6	7	TSX_ECOLI	tsx	91.68	0.8094	0.4253	40	45	Nucleoside-specific channel-forming protein Tsx
7	8	NANS_ECOLI	nanS	92.24	0.7618	0.4099	35	38	Probable 9-O-acetyl-N-acetylneuraminic acid deacetylase
8	9	YNBB_ECOLI	ynbB	82.18	0.6952	0.4063	48	49	Uncharacterized protein YnbB
9	10	YNJC_ECOLI	ynjC	86.02	0.5704	0.3999	50	45	Inner membrane ABC transporter permease protein YnjC
10	11	YGAM_ECOLI	ygaM	82.82	0.6726	0.3959	72	79	Uncharacterized protein YgaM
11	12	BAES_ECOLI	baeS	82.67	0.6556	0.3899	57	63	Signal transduction histidine-protein kinase BaeS
12	13	OMPT_ECOLI	ompT	87.96	0.6995	0.3848	74	79	Protease 7
13	14	YMFA_ECOLI	ymfA	85.66	0.6698	0.3552	54	53	Inner membrane protein YmfA
14	15	LGT_ECOLI	lgt	83.63	0.6798	0.3488	47	50	Phosphatidylglycerol--prolipoprotein diacylglyceryl transferase
15	16	YDDG_ECOLI	yddG	88.42	0.6814	0.345	37	38	Aromatic amino acid exporter YddG
16	17	SKP_ECOLI	skp	86.03	0.6766	0.3397	43	47	Chaperone protein Skp
17	18	YTFQ_ECOLI	ytfQ	92.2	0.6705	0.3373	36	36	Galactofuranose-binding protein YtfQ
18	19	DAMX_ECOLI	damX	71.1	0.5816	0.3277	105	99	Cell division protein DamX
19	20	RSEA_ECOLI	rseA	77.55	0.6503	0.3254	101	110	Anti-sigma-E factor RseA
20	21	YAIY_ECOLI	yaiY	84.11	0.6552	0.3237	48	55	Inner membrane protein YaiY
21	22	YQJD_ECOLI	yqjD	82.39	0.6616	0.3185	55	65	Uncharacterized protein YqjD
22	23	PHND_ECOLI	phnD	87.34	0.6081	0.3179	48	45	Phosphonates-binding periplasmic protein
23	24	YGIW_ECOLI	ygiW	87.59	0.6608	0.312	35	35	Protein YgiW
24	25	OSMB_ECOLI	osmB	87.61	0.6773	0.3095	35	35	Osmotically-inducible lipoprotein B
25	26	ELAB_ECOLI	elaB	82.29	0.6625	0.3028	58	65	Protein ElaB
26	27	DSBG_ECOLI	dsbG	89.1	0.6373	0.3021	39	38	Thiol:disulfide interchange protein DsbG
27	28	ALLP_ECOLI	ybbW	81.36	0.6584	0.3013	58	68	Putative allantoin permease
28	29	YIDC_ECOLI	yidC	80.87	0.651	0.3004	94	108	Membrane protein insertase YidC

## Sheet: E. coli cell envelopome
	UniProtID	SeqLength	AccessionNum	MatureChainRes	MatureChainLength	Description
0	A2MG	1653	P76578	18-1653	1636	Alpha-2-macroglobulin
1	AAEA	310	P46482	1-310	310	p-hydroxybenzoic acid efflux pump subunit AaeA
2	AAEB	655	P46481	1-655	655	p-hydroxybenzoic acid efflux pump subunit AaeB
3	AAEX	67	P46478	1-67	67	Protein AaeX
4	AAS	719	P31119	1-719	719	Bifunctional protein Aas
5	ABGT	508	P46133	1-508	508	p-aminobenzoyl-glutamate transport protein
6	ABRB	348	P75747	1-348	348	Putative regulator AbrB
7	ACFD	1520	P0CK95	24-1520	1497	Putative lipoprotein AcfD homolog
8	ACRA	397	P0AE06	25-397	373	Multidrug efflux pump subunit AcrA
9	ACRB	1049	P31224	1-1049	1049	Multidrug efflux pump subunit AcrB
10	ACRD	1037	P24177	1-1037	1037	Probable aminoglycoside efflux pump
11	ACRE	385	P24180	24-385	362	Multidrug export protein AcrE
12	ACRF	1034	P24181	1-1034	1034	Multidrug export protein AcrF
13	ACRZ	49	P0AAW9	1-49	49	Multidrug efflux pump accessory protein AcrZ
14	ACTP	549	P32705	1-549	549	Cation/acetate symporter ActP
15	ADEP	445	P31466	1-445	445	Adenine permease AdeP
16	ADEQ	444	P31440	1-444	444	Adenine permease AdeQ
17	ADIC	445	P60061	1-445	445	Arginine/agmatine antiporter
18	AER	506	P50466	1-506	506	Aerotaxis receptor
19	AFUB	120	P75681	1-120	120	Putative ferric transport system permease-like protein AfuB
20	AG43	1039	P39180	552-1039	488	Antigen 43 beta chain
21	AGP	413	P19926	23-413	391	Glucose-1-phosphatase
22	AIS	200	P45565	26-200	175	Lipopolysaccharide core heptose(II)-phosphate phosphatase
23	ALAE	149	P64550	1-149	149	L-alanine exporter AlaE
24	ALLP	484	P75712	1-484	484	Putative allantoin permease
25	ALSA	510	P32721	1-510	510	D-allose import ATP-binding protein AlsA
26	ALSB	311	P39265	24-311	288	D-allose-binding periplasmic protein
27	ALSC	326	P32720	1-326	326	D-allose transport system permease protein AlsC
28	ALX	321	P42601	1-321	321	Putative membrane-bound redox modulator Alx
29	AMIA	289	P36548	35-289	255	N-acetylmuramoyl-L-alanine amidase AmiA
30	AMIB	445	P26365	23-445	423	N-acetylmuramoyl-L-alanine amidase AmiB
31	AMIC	417	P63883	32-417	386	N-acetylmuramoyl-L-alanine amidase AmiC
32	AMID	276	P75820	17-276	260	N-acetylmuramoyl-L-alanine amidase AmiD
33	AMO	757	P46883	31-757	727	Primary amine oxidase
34	AMPC	377	P00811	20-377	358	Beta-lactamase
35	AMPE	284	P0AE14	1-284	284	Protein AmpE
36	AMPG	491	P0AE16	1-491	491	Anhydromuropeptide permease
37	AMPH	385	P0AD70	22-385	364	D-alanyl-D-alanine-carboxypeptidase/endopeptidase AmpH
38	AMPN	870	P04825	2-870	869	Aminopeptidase N
39	AMTB	428	P69681	23-428	406	Ammonium transporter AmtB
40	AMY1	676	P25718	18-676	659	Periplasmic alpha-amylase
41	ANSP	499	P77610	1-499	499	L-asparagine permease
42	APBE	351	P0AB85	20-351	332	FAD:protein FMN transferase
43	APHA	237	P0AE22	26-237	212	Class B acid phosphatase
44	APPB	378	P26458	1-378	378	Cytochrome bd-II ubiquinol oxidase subunit 2
45	APPC	514	P26459	1-514	514	Cytochrome bd-II ubiquinol oxidase subunit 1
46	APPX	30	P24244	1-30	30	Putative cytochrome bd-II ubiquinol oxidase subunit AppX
47	AQPZ	231	P60844	1-231	231	Aquaporin Z
48	ARAE	472	P0AE24	1-472	472	Arabinose-proton symporter
49	ARAF	329	P02924	24-329	306	L-arabinose-binding periplasmic protein
50	ARAG	504	P0AAF3	1-504	504	Arabinose import ATP-binding protein AraG
51	ARAH	328	P0AE26	1-328	328	L-arabinose transport system permease protein AraH
52	ARAJ	394	P23910	1-394	394	Putative transporter AraJ
53	ARCB	778	P0AEC3	1-778	778	Aerobic respiration control sensor protein ArcB
54	ARCD	460	P0AAE5	1-460	460	Putative arginine/ornithine antiporter
55	ARGO	211	P11667	1-211	211	Arginine exporter protein ArgO
56	ARGT	260	P09551	23-260	238	Lysine/arginine/ornithine-binding periplasmic protein
57	ARNC	322	P77757	1-322	322	Undecaprenyl-phosphate 4-deoxy-4-formamido-L- arabinose transferase
58	ARNE	111	Q47377	1-111	111	Probable 4-amino-4-deoxy-L-arabinose- phosphoundecaprenol flippase subunit ArnE
59	ARNF	128	P76474	1-128	128	Probable 4-amino-4-deoxy-L-arabinose- phosphoundecaprenol flippase subunit ArnF
60	ARNT	550	P76473	1-550	550	Undecaprenyl phosphate-alpha-4-amino-4-deoxy-L- arabinose arabinosyl transferase
61	AROP	457	P15993	1-457	457	Aromatic amino acid transport protein AroP
62	ARSB	429	P0AB93	1-429	429	Arsenical pump membrane protein
63	ARTI	243	P30859	20-243	224	Putative ABC transporter arginine-binding protein 2
64	ARTJ	243	P30860	20-243	224	ABC transporter arginine-binding protein 1
65	ARTM	222	P0AE30	1-222	222	Arginine ABC transporter permease protein ArtM
66	ARTP	242	P0AAF6	1-242	242	Arginine transport ATP-binding protein ArtP
67	ARTQ	238	P0AE34	1-238	238	Arginine ABC transporter permease protein ArtQ
68	ASLA	551	P25549	25-551	527	Putative sulfatase AslA
69	ASMA	617	P28249	23-617	595	Protein AsmA
70	ASPG2	348	P00805	23-348	326	L-asparaginase 2
71	ASR	102	P36560	59-102	44	Acid shock protein
72	ATMA	898	P0ABB8	1-898	898	Magnesium-transporting ATPase, P-type 1
73	ATOE	440	P76460	1-440	440	Putative short-chain fatty acid transporter
74	ATOS	608	Q06067	1-608	608	Signal transduction histidine-protein kinase AtoS
75	ATP6	271	P0AB98	1-271	271	ATP synthase subunit a
76	ATPA	513	P0ABB0	1-513	513	ATP synthase subunit alpha
77	ATPB	460	P0ABB4	2-460	459	ATP synthase subunit beta
78	ATPD	177	P0ABA4	1-177	177	ATP synthase subunit delta
79	ATPE	139	P0A6E6	2-139	138	ATP synthase epsilon chain
80	ATPF	156	P0ABA0	1-156	156	ATP synthase subunit b
81	ATPG	287	P0ABA6	1-287	287	ATP synthase gamma chain
82	ATPL	79	P68699	1-79	79	ATP synthase subunit c
83	ATPZ	126	P0ABC0	2-126	125	ATP synthase protein I
84	AZUC	28	C1P605	1-28	28	Uncharacterized protein AzuC
85	BAES	467	P30847	1-467	467	Signal transduction histidine-protein kinase BaeS
86	BAMA	810	P0A940	21-810	790	Outer membrane protein assembly factor BamA
87	BAMB	392	P77774	20-392	373	Outer membrane protein assembly factor BamB
88	BAMC	344	P0A903	25-344	320	Outer membrane protein assembly factor BamC
89	BAMD	245	P0AC02	20-245	226	Outer membrane protein assembly factor BamD
90	BAME	113	P0A937	20-113	94	Outer membrane protein assembly factor BamE
91	BARA	918	P0AEC5	1-918	918	Signal transduction histidine-protein kinase BarA
92	BASS	363	P30844	1-363	363	Sensor protein BasS
93	BCR	396	P28246	1-396	396	Bicyclomycin resistance protein
94	BCSA	872	P37653	1-872	872	Cellulose synthase catalytic subunit [UDP-forming]
95	BCSB	779	P37652	26-779	754	Cyclic di-GMP-binding protein
96	BCSF	63	P0ADJ5	1-63	63	Cellulose biosynthesis protein BcsF
97	BCSG	559	P37659	1-559	559	Cellulose biosynthesis protein BcsG
98	BEPA	487	P66948	28-487	460	Beta-barrel assembly-enhancing protease
99	BETA	556	P17444	1-556	556	Oxygen-dependent choline dehydrogenase
100	BETT	677	P0ABC9	1-677	677	High-affinity choline transport protein
101	BGLH	538	P26218	26-538	513	Cryptic outer membrane porin BglH
102	BGLX	765	P33363	21-765	745	Periplasmic beta-glucosidase
103	BHSA	85	P0AB40	23-85	63	Multiple stress resistance protein BhsA
104	BIOP	299	P0ADP5	1-299	299	Biotin transporter
105	BLC	177	P0A901	19-177	159	Outer membrane lipoprotein Blc
106	BLR	41	P56976	1-41	41	Divisome-associated membrane protein Blr
107	BORD	97	P77330	17-97	81	Prophage lipoprotein Bor homolog
108	BRNQ	439	P0AD99	1-439	439	Branched-chain amino acid transport system 2 carrier protein
109	BSMA	109	P39297	25-109	85	Lipoprotein BsmA
110	BTSS	561	P0AD14	1-561	561	Sensor histidine kinase BtsS
111	BTST	716	P39396	1-716	716	Pyruvate/proton symporter BtsT
112	BTUB	614	P06129	21-614	594	Vitamin B12 transporter BtuB
113	BTUC	326	P06609	1-326	326	Vitamin B12 import system permease protein BtuC
114	BTUD	249	P06611	1-249	249	Vitamin B12 import ATP-binding protein BtuD
115	BTUE	183	P06610	1-183	183	Thioredoxin/glutathione peroxidase BtuE
116	BTUF	266	P37028	23-266	244	Vitamin B12-binding protein
117	C561	176	P0ABE5	1-176	176	Cytochrome b561
118	C56H	176	P76345	1-176	176	Cytochrome b561 homolog 1
119	C56I	188	P75925	1-188	188	Cytochrome b561 homolog 2
120	CADB	444	P0AAE8	1-444	444	Probable cadaverine/lysine antiporter
121	CADC	512	P23890	1-512	512	Transcriptional activator CadC
122	CAIT	504	P31553	1-504	504	L-carnitine/gamma-butyrobetaine antiporter
123	CBRB	155	P31468	1-155	155	Inner membrane protein CbrB
124	CCMA	207	P33931	1-207	207	Cytochrome c biogenesis ATP-binding export protein CcmA
125	CCMB	220	P0ABL8	1-220	220	Heme exporter protein B
126	CCMC	245	P0ABM1	1-245	245	Heme exporter protein C
127	CCMD	69	P0ABM5	1-69	69	Heme exporter protein D
128	CCME	159	P69490	1-159	159	Cytochrome c-type biogenesis protein CcmE
129	CCMF	647	P33927	1-647	647	Cytochrome c-type biogenesis protein CcmF
130	CCMH	350	P0ABM9	19-350	332	Cytochrome c-type biogenesis protein CcmH
131	CDGI	491	P76236	1-491	491	Probable diguanylate cyclase CdgI
132	CDH	251	P06282	1-251	251	CDP-diacylglycerol pyrophosphatase
133	CDSA	285	P0ABG1	1-285	285	Phosphatidate cytidylyltransferase
134	CHAA	366	P31801	1-366	366	Sodium-potassium/proton antiporter ChaA
135	CHIA	897	P13656	25-897	873	Probable bifunctional chitinase/lysozyme
136	CHIP	468	P75733	33-468	436	Chitoporin
137	CHIQ	108	P75734	17-108	92	Uncharacterized lipoprotein ChiQ
138	CIRA	663	P17315	26-663	638	Colicin I receptor
139	CITT	487	P0AE74	1-487	487	Citrate/succinate antiporter
140	CLCA	473	P37019	1-473	473	H(+)/Cl(-) exchange transporter ClcA
141	CLCB	418	P76175	1-418	418	Voltage-gated ClC-type chloride channel ClcB
142	CLSA	486	P0A6H8	1-486	486	Cardiolipin synthase A
143	CLSB	413	P0AA84	1-413	413	Cardiolipin synthase B
144	COBS	247	P36561	1-247	247	Adenosylcobinamide-GDP ribazoletransferase
145	CODB	419	P0AA82	1-419	419	Cytosine permease
146	COPA	834	Q59385	2-834	833	Copper-exporting P-type ATPase
147	CORA	316	P0ABI4	1-316	316	Magnesium transport protein CorA
148	CPDB	647	P08331	20-647	628	2',3'-cyclic-nucleotide 2'-phosphodiesterase/3'- nucleotidase
149	CPOB	263	P45955	27-263	237	Cell division coordinator CpoB
150	CPXA	457	P0AE82	1-457	457	Sensor histidine kinase CpxA
151	CPXP	166	P0AE85	22-166	145	Periplasmic protein CpxP
152	CRCB	127	P37002	1-127	127	Putative fluoride ion transporter CrcB
153	CREC	474	P08401	1-474	474	Sensor protein CreC
154	CRED	450	P08369	1-450	450	Inner membrane protein CreD
155	CSGA	151	P28307	21-151	131	Major curlin subunit
156	CSGB	151	P0ABK7	22-151	130	Minor curlin subunit
157	CSGC	110	P52107	9-110	102	Curli assembly protein CsgC
158	CSGD	216	P52106	1-216	216	CsgBAC operon transcriptional regulatory protein
159	CSGF	138	P0AE98	20-138	119	Curli production assembly/transport component CsgF
160	CSGG	277	P0AEA2	16-277	262	Curli production assembly/transport component CsgG
161	CSRD	646	P13518	1-646	646	RNase E specificity factor CsrD
162	CSTA	701	P15078	1-701	701	Peptide transporter CstA
163	CUEO	516	P36649	29-516	488	Blue copper oxidase CueO
164	CUSA	1047	P38054	1-1047	1047	Cation efflux system protein CusA
165	CUSC	457	P77211	18-457	440	Cation efflux system protein CusC
166	CUSF	110	P77214	22-110	89	Cation efflux system protein CusF
167	CUSS	480	P77485	1-480	480	Sensor histidine kinase CusS
168	CVPA	162	P08550	1-162	162	Colicin V production protein
169	CYBH	235	P0AAM1	1-235	235	Probable Ni/Fe-hydrogenase 1 B-type cytochrome subunit
170	CYCA	470	P0AAE0	1-470	470	D-serine/D-alanine/glycine transporter
171	CYDA	522	P0ABJ9	1-522	522	Cytochrome bd-I ubiquinol oxidase subunit 1
172	CYDB	379	P0ABK2	1-379	379	Cytochrome bd-I ubiquinol oxidase subunit 2
173	CYDC	573	P23886	1-573	573	ATP-binding/permease protein CydC
174	CYDD	588	P29018	1-588	588	ATP-binding/permease protein CydD
175	CYDX	37	P56100	1-37	37	Cytochrome bd-I ubiquinol oxidase subunit X
176	CYNX	384	P17583	1-384	384	Cyanate transport protein CynX
177	CYOA	315	P0ABJ1	25-315	291	Cytochrome bo(3) ubiquinol oxidase subunit 2
178	CYOB	663	P0ABI8	1-663	663	Cytochrome bo(3) ubiquinol oxidase subunit 1
179	CYOC	204	P0ABJ3	1-204	204	Cytochrome bo(3) ubiquinol oxidase subunit 3
180	CYOD	109	P0ABJ6	1-109	109	Cytochrome bo(3) ubiquinol oxidase subunit 4
181	CYOE	296	P0AEA5	1-296	296	Protoheme IX farnesyltransferase
182	CYSA	365	P16676	1-365	365	Sulfate/thiosulfate import ATP-binding protein CysA
183	CYSP	338	P16700	26-338	313	Thiosulfate-binding protein
184	CYSQ	246	P22255	1-246	246	3'(2'),5'-bisphosphate nucleotidase CysQ
185	CYST	277	P16701	1-277	277	Sulfate transport system permease protein CysT
186	CYSW	291	P0AEB0	1-291	291	Sulfate transport system permease protein CysW
187	CYSZ	253	P0A6J3	1-253	253	Sulfate transporter CysZ
188	DACA	403	P0AEB2	30-403	374	D-alanyl-D-alanine carboxypeptidase DacA
189	DACB	477	P24228	21-477	457	D-alanyl-D-alanine carboxypeptidase DacB
190	DACC	400	P08506	28-400	373	D-alanyl-D-alanine carboxypeptidase DacC
191	DACD	388	P33013	22-388	367	D-alanyl-D-alanine carboxypeptidase DacD
192	DADA	432	P0A6J5	1-432	432	D-amino acid dehydrogenase
193	DAMX	428	P11557	1-428	428	Cell division protein DamX
194	DAUA	559	P0AFR2	1-559	559	C4-dicarboxylic acid transporter DauA
195	DCRB	185	P0AEE1	20-185	166	Inner membrane lipoprotein DcrB" /evidence="ECO:0000255|HAMAP-Rule:MF_02248
196	DCTA	428	P0A830	1-428	428	Aerobic C4-dicarboxylate transport protein
197	DCUA	433	P0ABN5	1-433	433	Anaerobic C4-dicarboxylate transporter DcuA
198	DCUB	446	P0ABN9	1-446	446	Anaerobic C4-dicarboxylate transporter DcuB
199	DCUC	461	P0ABP3	1-461	461	Anaerobic C4-dicarboxylate transporter DcuC
200	DCUD	455	P45428	1-455	455	Putative cryptic C4-dicarboxylate transporter DcuD
201	DCUS	543	P0AEC8	1-543	543	Sensor histidine kinase DcuS
202	DDPA	516	P76128	26-516	491	Probable D,D-dipeptide-binding periplasmic protein DdpA
203	DDPB	340	P77308	1-340	340	Probable D,D-dipeptide transport system permease protein DdpB
204	DDPC	298	P77463	1-298	298	Probable D,D-dipeptide transport system permease protein DdpC
205	DDPD	328	P77268	1-328	328	Probable D,D-dipeptide transport ATP-binding protein DdpD
206	DDPF	308	P77622	1-308	308	Probable D,D-dipeptide transport ATP-binding protein DdpF
207	DEDA	219	P0ABP6	1-219	219	Protein DedA
208	DEDD	220	P09549	1-220	220	Cell division protein DedD
209	DEGP	474	P0C0V0	27-474	448	Periplasmic serine endoprotease DegP
210	DEGQ	455	P39099	28-455	428	Periplasmic pH-dependent serine endoprotease DegQ
211	DEGS	355	P0AEE3	1-355	355	Serine endoprotease DegS
212	DGAL	332	P0AEE5	24-332	309	D-galactose-binding periplasmic protein
213	DGCC	371	P0AAP1	1-371	371	Probable diguanylate cyclase DgcC
214	DGCE	1105	P38097	1-1105	1105	Probable diguanylate cyclase DgcE
215	DGCF	315	P76147	1-315	315	Probable diguanylate cyclase DgcF
216	DGCI	442	P75801	24-442	419	Probable diguanylate cyclase DgcI
217	DGCJ	496	P76237	1-496	496	Probable diguanylate cyclase DgcJ
218	DGCN	408	P46139	1-408	408	Diguanylate cyclase DgcN
219	DGCQ	564	P76330	1-564	564	Probable diguanylate cyclase DgcQ
220	DGCT	452	P75908	1-452	452	Probable diguanylate cyclase DgcT
221	DGOT	430	P0AA76	1-430	430	D-galactonate transporter
222	DHG	796	P15877	1-796	796	Quinoprotein glucose dehydrogenase
223	DHSC	129	P69054	1-129	129	Succinate dehydrogenase cytochrome b556 subunit
224	DHSD	115	P0AC44	1-115	115	Succinate dehydrogenase hydrophobic membrane anchor subunit
225	DIGH	439	P64426	28-439	412	Glycosyl hydrolase DigH
226	DINF	459	P28303	1-459	459	DNA damage-inducible protein F
227	DINQ	27	A5A624	1-27	27	Uncharacterized protein DinQ
228	DJLA	271	P31680	1-271	271	Co-chaperone protein DjlA
229	DLD	571	P06149	2-571	570	Quinone-dependent D-lactate dehydrogenase
230	DLST	443	P42628	1-443	443	Probable serine transporter
231	DMSA	814	P18775	46-814	769	Dimethyl sulfoxide reductase DmsA
232	DMSC	287	P18777	1-287	287	Anaerobic dimethyl sulfoxide reductase chain C
233	DMSD	204	P69853	2-204	203	Tat proofreading chaperone DmsD
234	DPIB	552	P77510	1-552	552	Sensor histidine kinase DpiB
235	DPPA	535	P23847	29-535	507	Dipeptide-binding protein
236	DPPB	339	P0AEF8	1-339	339	Dipeptide transport system permease protein DppB
237	DPPC	300	P0AEG1	1-300	300	Dipeptide transport system permease protein DppC
238	DPPD	327	P0AAG0	1-327	327	Dipeptide transport ATP-binding protein DppD
239	DPPF	334	P37313	1-334	334	Dipeptide transport ATP-binding protein DppF
240	DRPB	100	P76334	1-100	100	Cell division protein DrpB
241	DSBA	208	P0AEG4	20-208	189	Thiol:disulfide interchange protein DsbA
242	DSBB	176	P0A6M2	1-176	176	Disulfide bond formation protein B
243	DSBC	236	P0AEG6	21-236	216	Thiol:disulfide interchange protein DsbC
244	DSBD	565	P36655	20-565	546	Thiol:disulfide interchange protein DsbD
245	DSBE	185	P0AA86	1-185	185	Thiol:disulfide interchange protein DsbE
246	DSBG	248	P77202	18-248	231	Thiol:disulfide interchange protein DsbG
247	DSDX	445	P08555	1-445	445	D-serine transporter DsdX
248	DTPA	500	P77304	1-500	500	Dipeptide and tripeptide permease A
249	DTPB	489	P36837	1-489	489	Dipeptide and tripeptide permease B
250	DTPC	485	P39276	1-485	485	Dipeptide and tripeptide permease C
251	DTPD	493	P75742	1-493	493	Dipeptide permease D
252	EAMA	299	P31125	1-299	299	Probable amino-acid metabolite efflux pump
253	EAMB	195	P38101	1-195	195	Cysteine/O-acetylserine efflux protein
254	ECNA	41	P0ADB4	19-41	23	Entericidin A
255	ECNB	48	P0ADB7	22-48	27	Entericidin B
256	ECOT	162	P23827	21-162	142	Ecotin
257	ECPA	195	P0AAA3	23-195	173	Common pilus major fimbrillin subunit EcpA
258	ECPD	547	P77694	24-547	524	Fimbria adhesin EcpD
259	EFEB	423	P31545	36-423	388	Deferrochelatase/peroxidase EfeB
260	EFEO	375	P0AB24	27-375	349	Iron uptake system component EfeO
261	ELAB	101	P0AEH5	1-101	101	Protein ElaB
262	ELFA	179	P75855	22-179	158	Fimbrial subunit ElfA
263	ELFC	866	P75857	36-866	831	Probable outer membrane usher protein ElfC
264	ELFD	233	P75856	27-233	207	Probable fimbrial chaperone protein ElfD
265	ELFG	356	P75858	29-356	328	Uncharacterized fimbrial-like protein ElfG
266	ELYC	259	P0AB01	1-259	259	Envelope biogenesis factor ElyC
267	EMRA	390	P27303	1-390	390	Multidrug export protein EmrA
268	EMRB	512	P0AEJ0	1-512	512	Multidrug export protein EmrB
269	EMRD	394	P31442	1-394	394	Multidrug resistance protein D
270	EMRE	110	P23895	1-110	110	Multidrug transporter EmrE
271	EMRK	387	P52599	1-387	387	Probable multidrug resistance protein EmrK
272	EMRY	512	P52600	1-512	512	Probable multidrug resistance protein EmrY
273	EMTA	203	P0C960	16-203	188	Endo-type membrane-bound lytic murein transglycosylase A
274	END1	235	P25736	23-235	213	Endonuclease-1
275	ENTD	206	P19925	1-206	206	Enterobactin synthase component D
276	ENTE	536	P10378	1-536	536	Enterobactin synthase component E
277	ENTS	416	P24077	1-416	416	Enterobactin exporter EntS
278	ENVC	419	P37690	35-419	385	Murein hydrolase activator EnvC
279	ENVZ	450	P0AEJ4	1-450	450	Sensor histidine kinase EnvZ
280	EPTA	547	P30845	1-547	547	Phosphoethanolamine transferase EptA
281	EPTB	563	P37661	1-563	563	Kdo(2)-lipid A phosphoethanolamine 7''-transferase
282	EPTC	577	P0CB39	1-577	577	Phosphoethanolamine transferase EptC
283	ERFK	310	P39176	22-310	289	Probable L,D-transpeptidase ErfK/SrfK
284	ETK	726	P38134	1-726	726	Tyrosine-protein kinase etk
285	EUTA	467	P76551	1-467	467	Ethanolamine ammonia-lyase reactivase EutA
286	EUTB	453	P0AEJ6	1-453	453	Ethanolamine ammonia-lyase large subunit
287	EUTC	295	P19636	1-295	295	Ethanolamine ammonia-lyase small subunit
288	EUTE	467	P77445	1-467	467	Acetaldehyde dehydrogenase (acetylating) EutE
289	EUTG	395	P76553	1-395	395	Probable alcohol dehydrogenase EutG
290	EUTH	408	P76552	1-408	408	Probable ethanolamine permease EutH
291	EUTK	166	P76540	1-166	166	Bacterial microcompartment shell protein EutK
292	EUTL	219	P76541	1-219	219	Bacterial microcompartment shell protein EutL
293	EUTM	97	P0ABF4	1-97	97	Bacterial microcompartment shell protein EutM
294	EUTN	95	P0AEJ8	1-95	95	Bacterial microcompartment shell vertex protein EutN
295	EUTP	159	P76556	1-159	159	Probable acetate kinase EutP
296	EUTQ	233	P76555	1-233	233	Acetate kinase EutQ
297	EUTS	111	P63746	1-111	111	Bacterial microcompartment shell protein EutS
298	EUTT	267	P65643	1-267	267	Corrinoid adenosyltransferase EutT
299	EVGS	1197	P30855	22-1197	1176	Sensor protein EvgS
300	EXBB	244	P0ABU7	1-244	244	Biopolymer transport protein ExbB
301	EXBD	141	P0ABV2	1-141	141	Biopolymer transport protein ExbD
302	EXUT	432	P0AA78	32-432	401	Hexuronate transporter
303	FADK	566	P38135	1-566	566	Medium-chain fatty-acid--CoA ligase
304	FADL	446	P10384	26-446	421	Long-chain fatty acid transport protein
305	FBPC	348	P37009	1-348	348	Fe(3+) ions import ATP-binding protein FbpC
306	FDNH	294	P0AAJ3	1-294	294	Formate dehydrogenase, nitrate-inducible, iron- sulfur subunit
307	FDNI	217	P0AEK7	1-217	217	Formate dehydrogenase, nitrate-inducible, cytochrome b556(Fdn) subunit
308	FDOH	300	P0AAJ5	1-300	300	Formate dehydrogenase-O iron-sulfur subunit
309	FDOI	211	P0AEL0	1-211	211	Formate dehydrogenase, cytochrome b556(fdo) subunit
310	FDRA	555	Q47208	1-555	555	Protein FdrA
311	FECA	774	P13036	34-774	741	Fe(3+) dicitrate transport protein FecA
312	FECB	300	P15028	22-300	279	Fe(3+) dicitrate-binding periplasmic protein
313	FECC	332	P15030	1-332	332	Fe(3+) dicitrate transport system permease protein FecC
314	FECD	318	P15029	1-318	318	Fe(3+) dicitrate transport system permease protein FecD
315	FECE	255	P15031	1-255	255	Fe(3+) dicitrate transport ATP-binding protein FecE
316	FECR	317	P23485	1-317	317	Protein FecR
317	FEOB	773	P33650	1-773	773	Fe(2+) transporter FeoB
318	FEPA	746	P05825	23-746	724	Ferrienterobactin receptor
319	FEPB	318	P0AEL6	27-318	292	Ferric enterobactin-binding periplasmic protein FepB
320	FEPC	271	P23878	1-271	271	Ferric enterobactin transport ATP-binding protein FepC
321	FEPD	334	P23876	1-334	334	Ferric enterobactin transport system permease protein FepD
322	FEPE	377	P26266	1-377	377	Ferric enterobactin transport protein FepE
323	FEPG	330	P23877	1-330	330	Ferric enterobactin transport system permease protein FepG
324	FETA	225	P77279	1-225	225	Probable iron export ATP-binding protein FetA
325	FETB	259	P77307	1-259	259	Probable iron export permease protein FetB
326	FHUA	747	P06971	34-747	714	Ferrichrome outer membrane transporter/phage receptor
327	FHUB	660	P06972	1-660	660	Iron(3+)-hydroxamate import system permease protein FhuB
328	FHUC	265	P07821	1-265	265	Iron(3+)-hydroxamate import ATP-binding protein FhuC
329	FHUD	296	P07822	31-296	266	Iron(3+)-hydroxamate-binding protein FhuD
330	FHUE	729	P16869	37-729	693	FhuE receptor
331	FIEF	300	P69380	1-300	300	Ferrous-iron efflux pump FieF
332	FIMA1	182	P04128	24-182	159	Type-1 fimbrial protein, A chain
333	FIMC	241	P31697	37-241	205	Chaperone protein FimC
334	FIMD	878	P30130	46-878	833	Outer membrane usher protein FimD
335	FIMF	176	P08189	21-176	156	Protein FimF
336	FIMG	167	P08190	24-167	144	Protein FimG
337	FIMH	300	P08191	22-300	279	Type 1 fimbrin D-mannose specific adhesin
338	FIMI	179	P39264	20-179	160	Fimbrin-like protein FimI
339	FIU	760	P75780	32-760	729	Catecholate siderophore receptor Fiu
340	FKBA	270	P45523	26-270	245	FKBP-type peptidyl-prolyl cis-trans isomerase FkpA
341	FLGA	219	P75933	22-219	198	Flagella basal body P-ring formation protein FlgA
342	FLGB	138	P0ABW9	1-138	138	Flagellar basal body rod protein FlgB
343	FLGC	134	P0ABX2	1-134	134	Flagellar basal-body rod protein FlgC
344	FLGE	402	P75937	2-402	401	Flagellar hook protein FlgE
345	FLGF	251	P75938	1-251	251	Flagellar basal-body rod protein FlgF
346	FLGG	260	P0ABX5	1-260	260	Flagellar basal-body rod protein FlgG
347	FLGH	232	P0A6S0	22-232	211	Flagellar L-ring protein
348	FLGI	365	P0A6S3	20-365	346	Flagellar P-ring protein
349	FLGJ	313	P75942	1-313	313	Peptidoglycan hydrolase FlgJ
350	FLGK	547	P33235	2-547	546	Flagellar hook-associated protein 1
351	FLGL	317	P29744	1-317	317	Flagellar hook-associated protein 3
352	FLHA	692	P76298	1-692	692	Flagellar biosynthesis protein FlhA
353	FLHB	382	P76299	1-382	382	Flagellar biosynthetic protein FlhB
354	FLIC	498	P04949	2-498	497	Flagellin
355	FLID	468	P24216	2-468	467	Flagellar hook-associated protein 2
356	FLIE	104	P0A8T5	2-104	103	Flagellar hook-basal body complex protein FliE
357	FLIF	552	P25798	1-552	552	Flagellar M-ring protein
358	FLIG	331	P0ABZ1	1-331	331	Flagellar motor switch protein FliG
359	FLIJ	147	P52613	1-147	147	Flagellar FliJ protein
360	FLIL	154	P0ABX8	1-154	154	Flagellar protein FliL
361	FLIM	334	P06974	1-334	334	Flagellar motor switch protein FliM
362	FLIN	137	P15070	1-137	137	Flagellar motor switch protein FliN
363	FLIO	121	P22586	1-121	121	Flagellar protein FliO
364	FLIP	245	P0AC05	22-245	224	Flagellar biosynthetic protein FliP
365	FLIQ	89	P0AC07	1-89	89	Flagellar biosynthetic protein FliQ
366	FLIR	261	P33135	1-261	261	Flagellar biosynthetic protein FliR
367	FLK	331	P15286	1-331	331	Flagellar regulator flk
368	FOCA	285	P0AC23	1-285	285	Probable formate transporter 1
369	FOCB	282	P77733	1-282	282	Probable formate transporter 2
370	FRDA	602	P00363	2-602	601	Fumarate reductase flavoprotein subunit
371	FRDB	244	P0AC47	2-244	243	Fumarate reductase iron-sulfur subunit
372	FRDC	131	P0A8Q0	1-131	131	Fumarate reductase subunit C
373	FRDD	119	P0A8Q3	1-119	119	Fumarate reductase subunit D
374	FRLA	445	P45539	1-445	445	Probable fructoselysine/psicoselysine transporter FrlA
375	FSR	406	P52067	1-406	406	Fosmidomycin resistance protein
376	FTSA	420	P0ABH0	1-420	420	Cell division protein FtsA
377	FTSB	103	P0A6S5	1-103	103	Cell division protein FtsB
378	FTSE	222	P0A9R7	1-222	222	Cell division ATP-binding protein FtsE
379	FTSH	644	P0AAI3	1-644	644	ATP-dependent zinc metalloprotease FtsH
380	FTSI	588	P0AD68	1-577	577	Peptidoglycan D,D-transpeptidase FtsI
381	FTSK	1329	P46889	1-1329	1329	DNA translocase FtsK
382	FTSL	121	P0AEN4	1-121	121	Cell division protein FtsL
383	FTSN	319	P29131	1-319	319	Cell division protein FtsN
384	FTSP	470	P26648	28-470	443	Cell division protein FtsP
385	FTSQ	276	P06136	1-276	276	Cell division protein FtsQ
386	FTSW	414	P0ABG4	1-414	414	Probable peptidoglycan glycosyltransferase FtsW
387	FTSX	352	P0AC30	1-352	352	Cell division protein FtsX
388	FTSY	497	P10121	2-497	496	Signal recognition particle receptor FtsY
389	FUCP	438	P11551	2-438	437	L-fucose-proton symporter
390	FXSA	158	P37147	1-158	158	UPF0716 protein FxsA
391	GABP	466	P25527	1-466	466	GABA permease
392	GADC	511	P63235	1-511	511	Glutamate/gamma-aminobutyrate antiporter
393	GALP	464	P0AEP1	1-464	464	Galactose-proton symporter
394	GARP	444	P0AA80	1-444	444	Probable galactarate transporter
395	GDX	105	P69937	1-105	105	Guanidinium exporter
396	GFCA	101	P75885	22-101	80	Threonine-rich inner membrane protein GfcA
397	GFCB	214	P75884	16-214	199	Uncharacterized lipoprotein GfcB
398	GFCD	698	P75882	19-698	680	Uncharacterized lipoprotein GfcD
399	GFCE	379	P0A932	21-379	359	Putative polysaccharide export protein GfcE
400	GGT	580	P18956	391-580	190	Glutathione hydrolase small chain
401	GHOT	57	P64646	1-57	57	Toxin GhoT
402	GHXP	449	P0AF52	1-449	449	Guanine/hypoxanthine permease GhxP
403	GHXQ	455	Q46817	1-455	455	Guanine/hypoxanthine permease GhxQ
404	GLCA	560	Q46839	1-560	560	Glycolate permease GlcA
405	GLCD	499	P0AEP9	1-499	499	Glycolate oxidase subunit GlcD
406	GLCE	350	P52073	1-350	350	Glycolate oxidase subunit GlcE
407	GLCF	407	P52074	1-407	407	Glycolate oxidase iron-sulfur subunit
408	GLNH	248	P0AEQ3	23-248	226	Glutamine-binding periplasmic protein
409	GLNP	219	P0AEQ6	1-219	219	Glutamine transport system permease protein GlnP
410	GLNQ	240	P10346	1-240	240	Glutamine transport ATP-binding protein GlnQ
411	GLPA	542	P0A9C0	1-542	542	Anaerobic glycerol-3-phosphate dehydrogenase subunit A
412	GLPB	419	P13033	1-419	419	Anaerobic glycerol-3-phosphate dehydrogenase subunit B
413	GLPC	396	P0A996	1-396	396	Anaerobic glycerol-3-phosphate dehydrogenase subunit C
414	GLPF	281	P0AER0	1-281	281	Glycerol uptake facilitator protein
415	GLPG	276	P09391	1-276	276	Rhomboid protease GlpG
416	GLPQ	358	P09394	26-358	333	Glycerophosphodiester phosphodiesterase, periplasmic
417	GLPT	452	P08194	1-452	452	Glycerol-3-phosphate transporter
418	GLRK	475	P52101	1-475	475	Sensor histidine kinase GlrK
419	GLTF	254	P28721	26-254	229	Protein GltF
420	GLTI	302	P37902	23-302	280	Glutamate/aspartate import solute-binding protein
421	GLTJ	246	P0AER3	1-246	246	Glutamate/aspartate import permease protein GltJ
422	GLTK	224	P0AER5	1-224	224	Glutamate/aspartate import permease protein GltK
423	GLTL	241	P0AAG3	1-241	241	Glutamate/aspartate import ATP-binding protein GltL
424	GLTP	437	P21345	1-437	437	Proton/glutamate-aspartate symporter
425	GLTS	401	P0AER8	1-401	401	Sodium/glutamate symporter
426	GNDA	54	P0DQD7	1-54	54	Protein GndA
427	GNTP	447	P0AC94	1-447	447	High-affinity gluconate transporter
428	GNTT	438	P39835	1-438	438	High-affinity gluconate transporter
429	GNTU	446	P0AC96	1-446	446	Low-affinity gluconate transporter
430	GSIA	623	P75796	1-623	623	Glutathione import ATP-binding protein GsiA
431	GSIB	512	P75797	27-512	486	Glutathione-binding protein GsiB
432	GSIC	306	P75798	1-306	306	Glutathione transport system permease protein GsiC
433	GSID	303	P75799	1-303	303	Glutathione transport system permease protein GsiD
434	GSPA	489	P45756	1-489	489	Putative general secretion pathway protein A
435	GSPB	139	P03825	1-139	139	Putative general secretion pathway protein B
436	GSPC	271	P45757	1-271	271	Putative type II secretion system protein C
437	GSPD	650	P45758	24-650	627	Putative secretin GspD
438	GSPE	493	P45759	1-493	493	Putative type II secretion system protein E
439	GSPF	398	P41441	1-398	398	Putative type II secretion system protein F
440	GSPG	145	P41442	10-145	136	Type II secretion system core protein G
441	GSPH	169	P41443	7-169	163	Type II secretion system protein H
442	GSPI	125	P45760	7-125	119	Putative type II secretion system protein I
443	GSPJ	195	P45761	8-195	188	Type II secretion system protein J
444	GSPK	327	P45762	8-327	320	Putative type II secretion system protein K
445	GSPL	387	P45763	1-387	387	Putative type II secretion system protein L
446	GSPM	153	P36678	1-153	153	Putative type II secretion system protein M
447	GTRA	120	P77682	1-120	120	Prophage bactoprenol-linked glucose translocase homolog
448	GTRB	306	P77293	1-306	306	Prophage bactoprenol glucosyl transferase homolog
449	GUDP	450	Q46916	1-450	450	Probable glucarate transporter
450	GUN	368	P37651	22-368	347	Endoglucanase
451	HCAT	379	Q47142	1-379	379	Probable 3-phenylpropionic acid transporter
452	HDA	233	P69931	1-233	233	DnaA regulatory inactivator Hda
453	HDEA	110	P0AES9	22-110	89	Acid stress chaperone HdeA
454	HDEB	108	P0AET2	30-108	79	Acid stress chaperone HdeB
455	HDED	190	P0AET5	1-190	190	Protein HdeD
456	HEMG	181	P0ACB4	1-181	181	Protoporphyrinogen IX dehydrogenase [quinone]
457	HEMX	393	P09127	1-393	393	Protein HemX
458	HEMY	398	P0ACB7	1-398	398	Protein HemY
459	HFLC	334	P0ABC3	1-334	334	Modulator of FtsH protease HflC
460	HFLK	419	P0ABC7	1-419	419	Modulator of FtsH protease HflK
461	HISJ	260	P0AEU0	23-260	238	Histidine-binding periplasmic protein
462	HISM	238	P0AEU3	1-238	238	Histidine transport system permease protein HisM
463	HISP	257	P07109	1-257	257	Histidine transport ATP-binding protein HisP
464	HISQ	228	P52094	1-228	228	Histidine transport system permease protein HisQ
465	HIUH	137	P76341	24-137	114	5-hydroxyisourate hydrolase
466	HLYE	303	P77335	2-303	302	Hemolysin E, chromosomal
467	HOFC	400	P36646	1-400	400	Protein transport protein HofC homolog
468	HOFN	179	P64634	1-179	179	DNA utilization protein HofN
469	HOFO	146	P45751	1-146	146	DNA utilization protein HofO
470	HOFQ	412	P34749	19-412	394	DNA utilization protein HofQ
471	HOKA	50	P37305	1-50	50	Protein HokA
472	HOKB	49	P77494	1-49	49	Toxic protein HokB
473	HOKC	50	P0ACG4	1-50	50	Toxic protein HokC
474	HOKD	51	P0ACG6	1-51	51	Toxic protein HokD
475	HOKE	50	P77091	1-50	50	Toxic protein HokE
476	HPRS	452	P76339	1-452	452	Sensor histidine kinase HprS
477	HSRA	475	P31474	1-475	475	Probable transport protein HsrA
478	HTPX	293	P23894	1-293	293	Protease HtpX
479	HTRE	865	P33129	30-865	836	Outer membrane usher protein HtrE
480	HYBA	328	P0AAJ8	28-328	301	Hydrogenase-2 operon protein HybA
481	HYBB	392	P37180	1-392	392	Probable Ni/Fe-hydrogenase 2 b-type cytochrome subunit
482	HYCC	608	P16429	1-608	608	Formate hydrogenlyase subunit 3
483	HYCD	307	P16430	1-307	307	Formate hydrogenlyase subunit 4
484	HYFB	672	P23482	1-672	672	Hydrogenase-4 component B
485	HYFC	315	P77858	1-315	315	Hydrogenase-4 component C
486	HYFD	479	P77416	1-479	479	Hydrogenase-4 component D
487	HYFE	216	P0AEW1	1-216	216	Hydrogenase-4 component E
488	HYFF	526	P77437	1-526	526	Hydrogenase-4 component F
489	HYPA	116	P0A700	1-116	116	Hydrogenase maturation factor HypA
490	IBSD	19	C1P616	1-19	19	Small toxic protein IbsD
491	IDNT	439	P39344	1-439	439	Gnt-II system L-idonate transporter
492	IGAA	711	P45800	1-711	711	Putative membrane protein IgaA homolog
493	IVY	157	P0AD59	29-157	129	Inhibitor of vertebrate lysozyme
494	KCH	417	P31069	1-417	417	Voltage-gated potassium channel Kch
495	KDGL	122	P0ABN1	2-122	121	Diacylglycerol kinase
496	KDGT	327	P0A712	1-327	327	2-keto-3-deoxygluconate permease
497	KDPA	557	P03959	1-557	557	Potassium-transporting ATPase potassium-binding subunit
498	KDPB	682	P03960	1-682	682	Potassium-transporting ATPase ATP-binding subunit
499	KDPC	190	P03961	1-190	190	Potassium-transporting ATPase KdpC subunit
500	KDPD	894	P21865	1-894	894	Sensor protein KdpD
501	KDPF	29	P36937	1-29	29	Potassium-transporting ATPase KdpF subunit
502	KDTA	425	P0AC75	1-425	425	3-deoxy-D-manno-octulosonic acid transferase
503	KEFB	601	P45522	1-601	601	Glutathione-regulated potassium-efflux system protein KefB
504	KEFC	620	P03819	1-620	620	Glutathione-regulated potassium-efflux system protein KefC
505	KEFF	176	P0A754	1-176	176	Glutathione-regulated potassium-efflux system ancillary protein KefF
506	KEFG	184	P0A756	1-184	184	Glutathione-regulated potassium-efflux system ancillary protein KefG
507	KGTP	432	P0AEX3	1-432	432	Alpha-ketoglutarate permease
508	KUP	622	P63183	1-622	622	Low affinity potassium transport system protein kup
509	LACY	417	P02920	1-417	417	Lactose permease
510	LAMB	446	P02943	26-446	421	Maltoporin" /evidence="ECO:0000255|HAMAP-Rule:MF_01301
511	LAPA	102	P0ACV4	1-102	102	Lipopolysaccharide assembly protein A
512	LAPB	389	P0AB58	1-389	389	Lipopolysaccharide assembly protein B
513	LCFA	561	P69451	1-561	561	Long-chain-fatty-acid--CoA ligase
514	LDRA	35	P0DPD0	1-35	35	Small toxic polypeptide LdrA
515	LDRB	35	Q6BF87	1-35	35	Small toxic polypeptide LdrB
516	LDRC	35	P0DPD1	1-35	35	Small toxic polypeptide LdrC
517	LDRD	35	Q6BF25	1-35	35	Small toxic polypeptide LdrD
518	LEP	324	P00803	1-324	324	Signal peptidase I
519	LEP4	225	P25960	1-225	225	Prepilin leader peptidase/N-methyltransferase
520	LEPA	599	P60785	1-599	599	Elongation factor 4
521	LEUE	212	P76249	1-212	212	Leucine efflux protein
522	LFHA	579	Q47153	1-579	579	Putative truncated flagellar export/assembly protein LfhA
523	LGOT	453	P39398	1-453	453	Probable L-galactonate transporter
524	LGT	291	P60955	1-291	291	Phosphatidylglycerol--prolipoprotein diacylglyceryl transferase
525	LHGD	422	P37339	1-422	422	L-2-hydroxyglutarate dehydrogenase
526	LIT	297	P11072	1-297	297	Cell death peptidase
527	LIVH	308	P0AEX7	1-308	308	High-affinity branched-chain amino acid transport system permease protein LivH
528	LIVJ	367	P0AD96	24-367	344	Leu/Ile/Val-binding protein
529	LIVK	369	P04816	24-369	346	Leucine-specific-binding protein
530	LIVM	425	P22729	1-425	425	High-affinity branched-chain amino acid transport system permease protein LivM
531	LLDD	396	P33232	1-396	396	L-lactate dehydrogenase
532	LLDP	551	P33231	1-551	551	L-lactate permease
533	LNT	512	P23930	1-512	512	Apolipoprotein N-acyltransferase
534	LOIP	252	P25894	19-252	234	Metalloprotease LoiP
535	LOLA	203	P61316	22-203	182	Outer-membrane lipoprotein carrier protein
536	LOLB	207	P61320	22-207	186	Outer-membrane lipoprotein LolB
537	LOLC	399	P0ADC3	1-399	399	Lipoprotein-releasing system transmembrane protein LolC
538	LOLD	233	P75957	1-233	233	Lipoprotein-releasing system ATP-binding protein LolD
539	LOLE	414	P75958	2-414	413	Lipoprotein-releasing system transmembrane protein LolE
540	LPLT	397	P39196	1-397	397	Lysophospholipid transporter LplT
541	LPOA	678	P45464	27-678	652	Penicillin-binding protein activator LpoA
542	LPOB	213	P0AB38	20-213	194	Penicillin-binding protein activator LpoB
543	LPP	78	P69776	21-78	58	Major outer membrane lipoprotein Lpp" /evidence="ECO:0000255|HAMAP-Rule:MF_00843
544	LPTA	185	P0ADV1	28-185	158	Lipopolysaccharide export system protein LptA
545	LPTC	191	P0ADV9	1-191	191	Lipopolysaccharide export system protein LptC
546	LPTD	784	P31554	25-784	760	LPS-assembly protein LptD
547	LPTE	193	P0ADC1	19-193	175	LPS-assembly lipoprotein LptE
548	LPTF	366	P0AF98	1-366	366	Lipopolysaccharide export system permease protein LptF
549	LPTG	360	P0ADC6	1-360	360	Lipopolysaccharide export system permease protein LptG
550	LPXH	240	P43341	1-240	240	UDP-2,3-diacylglucosamine hydrolase
551	LPXL	306	P0ACV0	1-306	306	Lipid A biosynthesis lauroyltransferase
552	LPXM	323	P24205	1-323	323	Lipid A biosynthesis myristoyltransferase
553	LPXP	306	P0ACV2	1-306	306	Lipid A biosynthesis palmitoleoyltransferase
554	LPXT	237	P76445	1-237	237	Lipid A 1-diphosphate synthase
555	LSPA	164	P00804	1-164	164	Lipoprotein signal peptidase
556	LSRA	511	P77257	1-511	511	Autoinducer 2 import ATP-binding protein LsrA
557	LSRB	340	P76142	27-340	314	Autoinducer 2-binding protein LsrB
558	LSRC	342	P77672	1-342	342	Autoinducer 2 import system permease protein LsrC
559	LSRD	330	P0AFS1	1-330	330	Autoinducer 2 import system permease protein LsrD
560	LYSO	299	P75826	1-299	299	Lysine exporter LysO
561	LYSP	489	P25737	2-489	488	Lysine-specific permease
562	MACA	371	P75830	1-371	371	Macrolide export protein MacA
563	MACB	648	P75831	1-648	648	Macrolide export ATP-binding/permease protein MacB
564	MALE	396	P0AEX9	27-396	370	Maltose/maltodextrin-binding periplasmic protein
565	MALF	514	P02916	1-514	514	Maltose/maltodextrin transport system permease protein MalF
566	MALG	296	P68183	1-296	296	Maltose/maltodextrin transport system permease protein MalG
567	MALK	371	P68187	1-371	371	Maltose/maltodextrin import ATP-binding protein MalK
568	MALM	306	P03841	23-306	284	Maltose operon periplasmic protein
569	MARC	221	P0AEY1	1-221	221	UPF0056 inner membrane protein MarC
570	MBHL	597	P0ACD8	1-597	597	Hydrogenase-1 large chain
571	MBHM	567	P0ACE0	2-552	551	Hydrogenase-2 large chain
572	MBHS	372	P69739	46-372	327	Hydrogenase-1 small chain
573	MBHT	372	P69741	38-372	335	Hydrogenase-2 small chain
574	MCBA	86	P0AAX6	23-86	64	Uncharacterized protein McbA
575	MCP1	551	P02942	1-551	551	Methyl-accepting chemotaxis protein I
576	MCP2	553	P07017	1-553	553	Methyl-accepting chemotaxis protein II
577	MCP3	546	P05704	1-546	546	Methyl-accepting chemotaxis protein III
578	MCP4	533	P07018	1-533	533	Methyl-accepting chemotaxis protein IV
579	MDFA	410	P0AEY8	1-410	410	Multidrug transporter MdfA
580	MDLA	590	P77265	1-590	590	Multidrug resistance-like ATP-binding protein MdlA
581	MDLB	593	P0AAG5	1-593	593	Multidrug resistance-like ATP-binding protein MdlB
582	MDTA	415	P76397	22-415	394	Multidrug resistance protein MdtA
583	MDTB	1040	P76398	1-1040	1040	Multidrug resistance protein MdtB
584	MDTC	1025	P76399	1-1025	1025	Multidrug resistance protein MdtC
585	MDTD	471	P36554	1-471	471	Putative multidrug resistance protein MdtD
586	MDTE	385	P37636	21-385	365	Multidrug resistance protein MdtE
587	MDTF	1037	P37637	1-1037	1037	Multidrug resistance protein MdtF
588	MDTG	408	P25744	1-408	408	Multidrug resistance protein MdtG
589	MDTH	402	P69367	1-402	402	Multidrug resistance protein MdtH
590	MDTI	109	P69210	1-109	109	Spermidine export protein MdtI
591	MDTJ	121	P69212	1-121	121	Spermidine export protein MdtJ
592	MDTK	457	P37340	1-457	457	Multidrug resistance protein MdtK
593	MDTL	391	P31462	1-391	391	Multidrug resistance protein MdtL
594	MDTM	410	P39386	1-410	410	Multidrug resistance protein MdtM
595	MDTN	343	P32716	1-343	343	Multidrug resistance protein MdtN
596	MDTO	683	P32715	1-683	683	Multidrug resistance protein MdtO
597	MDTP	488	P32714	24-488	465	Multidrug resistance outer membrane protein MdtP
598	MELB	473	P02921	2-473	472	Melibiose carrier protein
599	MENA	308	P32166	1-308	308	1,4-dihydroxy-2-naphthoate octaprenyltransferase
600	MEPA	274	P0C0T5	20-274	255	Penicillin-insensitive murein endopeptidase
601	MEPM	440	P0AFS9	1-440	440	Murein DD-endopeptidase MepM
602	MEPS	188	P0AFV4	27-188	162	Murein DD-endopeptidase MepS/Murein LD- carboxypeptidase
603	METI	217	P31547	1-217	217	D-methionine transport system permease protein MetI
604	METN	343	P30750	1-343	343	Methionine import ATP-binding protein MetN
605	METQ	271	P28635	23-271	249	D-methionine-binding lipoprotein MetQ
606	MGLA	506	P0AAG8	1-506	506	Galactose/methyl galactoside import ATP-binding protein MglA
607	MGLC	336	P23200	1-336	336	Galactoside transport system permease protein MglC
608	MGRB	47	P64512	1-47	47	PhoP/PhoQ regulator MgrB
609	MGTS	31	A5A616	1-31	31	Small protein MgtS
610	MHPT	403	P77589	1-403	403	3-(3-hydroxy-phenyl)propionate transporter
611	MIND	270	P0AEZ3	2-270	269	Septum site-determining protein MinD
612	MIPA	248	P0A908	23-248	226	MltA-interacting protein
613	MLAA	251	P76506	18-251	234	Intermembrane phospholipid transport system lipoprotein MlaA
614	MLAC	211	P0ADV7	22-211	190	Intermembrane phospholipid transport system binding protein MlaC
615	MLAD	183	P64604	1-183	183	Intermembrane phospholipid transport system binding protein MlaD
616	MLAE	260	P64606	1-260	260	Intermembrane phospholipid transport system permease protein MlaE
617	MLAF	269	P63386	1-269	269	Intermembrane phospholipid transport system ATP- binding protein MlaF
618	MLIC	109	P28224	18-109	92	Membrane-bound lysozyme inhibitor of C-type lysozyme
619	MLTA	365	P0A935	21-365	345	Membrane-bound lytic murein transglycosylase A
620	MLTB	361	P41052	19-361	343	Membrane-bound lytic murein transglycosylase B
621	MLTC	359	P0C066	17-359	343	Membrane-bound lytic murein transglycosylase C
622	MLTD	452	P0AEZ7	16-452	437	Membrane-bound lytic murein transglycosylase D
623	MLTF	518	P0AGC5	22-518	497	Membrane-bound lytic murein transglycosylase F
624	MLTG	340	P28306	1-340	340	Endolytic murein transglycosylase
625	MMUP	467	Q47689	1-467	467	Probable S-methylmethionine permease
626	MNGA	658	P54745	1-658	658	PTS system 2-O-alpha-mannosyl-D-glycerate-specific EIIABC component
627	MNTH	412	P0A769	1-412	412	Divalent metal cation transporter MntH
628	MNTP	188	P76264	1-188	188	Probable manganese efflux pump MntP
629	MODA	257	P37329	25-257	233	Molybdate-binding protein ModA
630	MODB	229	P0AF01	1-229	229	Molybdenum transport system permease protein ModB
631	MODC	352	P09833	1-352	352	Molybdenum import ATP-binding protein ModC
632	MODF	490	P31060	1-490	490	ABC transporter ATP-binding protein ModF
633	MOKC	69	P33236	1-69	69	Regulatory protein MokC
634	MOTA	295	P09348	1-295	295	Motility protein A
635	MOTB	308	P0AF06	1-308	308	Motility protein B
636	MPL	457	P37773	1-457	457	UDP-N-acetylmuramate--L-alanyl-gamma-D-glutamyl- meso-2,6-diaminoheptandioate ligase
637	MPPA	537	P77348	23-537	515	Periplasmic murein peptide-binding protein
638	MRAY	360	P0A6W3	1-360	360	Phospho-N-acetylmuramoyl-pentapeptide-transferase
639	MRDA	633	P0AD65	1-633	633	Peptidoglycan D,D-transpeptidase MrdA
640	MREC	367	P16926	1-367	367	Cell shape-determining protein MreC
641	MRED	162	P0ABH4	1-162	162	Rod shape-determining protein MreD
642	MSBA	582	P60752	1-582	582	ATP-dependent lipid A-core flippase
643	MSCK	1120	P77338	34-1120	1087	Mechanosensitive channel MscK
644	MSCL	136	P0A742	1-136	136	Large-conductance mechanosensitive channel
645	MSCM	1107	P39285	20-1107	1088	Miniconductance mechanosensitive channel MscM
646	MSCS	286	P0C0S1	1-286	286	Small-conductance mechanosensitive channel
647	MSRP	334	P76342	45-334	290	Protein-methionine-sulfoxide reductase catalytic subunit MsrP
648	MSRQ	211	P76343	1-211	211	Protein-methionine-sulfoxide reductase heme-binding subunit MsrQ
649	MTGA	242	P46022	1-242	242	Biosynthetic peptidoglycan transglycosylase
650	MTR	414	P0AAD2	1-414	414	Tryptophan-specific transport protein
651	MURG	355	P17443	2-355	354
652	MURJ	511	P0AF16	1-511	511	Lipid II flippase MurJ
653	MZRA	127	P42615	1-127	127	Modulator protein MzrA
654	NADR	410	P27278	1-410	410	Trifunctional NAD biosynthesis/regulator protein NadR
655	NANC	238	P69856	24-238	215	Probable N-acetylneuraminic acid outer membrane channel protein NanC
656	NANM	368	P39371	20-368	349	N-acetylneuraminate epimerase
657	NANS	326	P39370	22-326	305	Probable 9-O-acetyl-N-acetylneuraminic acid deacetylase
658	NANT	496	P41036	1-496	496	Sialic acid transporter NanT
659	NAPA	828	P33937	37-828	792	Periplasmic nitrate reductase
660	NAPB	149	P0ABL3	28-149	122	Periplasmic nitrate reductase, electron transfer subunit
661	NAPC	200	P0ABL5	1-200	200	Cytochrome c-type protein NapC
662	NAPG	231	P0AAL3	42-231	190	Ferredoxin-type protein NapG
663	NAPH	287	P33934	1-287	287	Ferredoxin-type protein NapH
664	NARG	1247	P09152	2-1247	1246	Respiratory nitrate reductase 1 alpha chain
665	NARH	512	P11349	1-512	512	Respiratory nitrate reductase 1 beta chain
666	NARI	225	P11350	1-225	225	Respiratory nitrate reductase 1 gamma chain
667	NARK	463	P10903	1-463	463	Nitrate/nitrite transporter NarK
668	NARQ	566	P27896	1-566	566	Nitrate/nitrite sensor protein NarQ
669	NARU	462	P37758	1-462	462	Nitrate/nitrite transporter NarU
670	NARV	226	P0AF32	1-226	226	Respiratory nitrate reductase 2 gamma chain
671	NARX	598	P0AFA2	1-598	598	Nitrate/nitrite sensor protein NarX
672	NARY	514	P19318	1-514	514	Respiratory nitrate reductase 2 beta chain
673	NARZ	1246	P19319	2-1246	1245	Respiratory nitrate reductase 2 alpha chain
674	NDH	434	P00393	2-434	433	Type II NADH:quinone oxidoreductase
675	NEPI	396	P0ADL1	1-396	396	Purine ribonucleoside efflux pump NepI
676	NFRA	990	P31600	28-990	963	Bacteriophage adsorption protein A
677	NFRB	745	P0AFA5	1-745	745	Bacteriophage adsorption protein B
678	NHAA	388	P13738	1-388	388	Na(+)/H(+) antiporter NhaA
679	NHAB	513	P0AFA7	1-513	513	Na(+)/H(+) antiporter NhaB
680	NHAP2	578	P76007	1-578	578	K(+)/H(+) antiporter NhaP2
681	NIKA	524	P33590	23-524	502	Nickel-binding periplasmic protein
682	NIKB	314	P33591	1-314	314	Nickel transport system permease protein NikB
683	NIKC	277	P0AFA9	1-277	277	Nickel transport system permease protein NikC
684	NIKD	254	P33593	1-254	254	Nickel import ATP-binding protein NikD
685	NIKE	268	P33594	1-268	268	Nickel import ATP-binding protein NikE
686	NIMT	393	P76242	1-393	393	2-nitroimidazole transporter
687	NIRC	268	P0AC26	1-268	268	Nitrite transporter NirC
688	NLPA	272	P04846	24-272	249	Lipoprotein 28
689	NLPC	154	P23898	16-154	139	Probable endopeptidase NlpC
690	NLPD	379	P0ADA3	26-379	354	Murein hydrolase activator NlpD
691	NLPE	236	P40710	21-236	216	Lipoprotein NlpE
692	NLPI	294	P0AFB1	19-294	276	Lipoprotein NlpI
693	NMPC	365	P21420	24-365	342	Putative outer membrane porin protein NmpC
694	NRFA	478	P0ABK9	27-478	452	Cytochrome c-552
695	NRFB	188	P0ABL1	33-188	156	Cytochrome c-type protein NrfB
696	NRFD	318	P32709	1-318	318	Protein NrfD
697	NRFE	552	P32710	1-552	552	Probable cytochrome c-type biogenesis protein NrfE
698	NRFF	127	P32711	28-127	100	Formate-dependent nitrite reductase complex subunit NrfF
699	NUOA	147	P0AFC3	1-147	147	NADH-quinone oxidoreductase subunit A
700	NUOB	220	P0AFC7	1-220	220	NADH-quinone oxidoreductase subunit B
701	NUOH	325	P0AFD4	1-325	325	NADH-quinone oxidoreductase subunit H
702	NUOI	180	P0AFD6	1-180	180	NADH-quinone oxidoreductase subunit I
703	NUOJ	184	P0AFE0	1-184	184	NADH-quinone oxidoreductase subunit J
704	NUOK	100	P0AFE4	1-100	100	NADH-quinone oxidoreductase subunit K
705	NUOL	613	P33607	1-613	613	NADH-quinone oxidoreductase subunit L
706	NUOM	509	P0AFE8	1-509	509	NADH-quinone oxidoreductase subunit M
707	NUON	485	P0AFF0	1-485	485	NADH-quinone oxidoreductase subunit N
708	NUPC	400	P0AFF2	1-400	400	Nucleoside permease NupC
709	NUPG	418	P0AFF4	1-418	418	Nucleoside permease NupG
710	NUPX	416	P33021	1-416	416	Putative nucleoside permease NupX
711	OMPA	346	P0A910	22-346	325	Outer membrane protein A
712	OMPC	367	P06996	22-367	346	Outer membrane porin C
713	OMPF	362	P02931	23-362	340	Outer membrane porin F
714	OMPG	301	P76045	22-301	280	Outer membrane porin G
715	OMPL	230	P76773	21-230	210	Porin OmpL
716	OMPN	377	P77747	22-377	356	Outer membrane porin N
717	OMPT	317	P09169	21-317	297	Protease 7
718	OMPW	212	P0A915	22-212	191	Outer membrane protein W
719	OMPX	171	P0A917	24-171	148	Outer membrane protein X
720	OPGB	763	P39401	1-763	763	Phosphoglycerol transferase I
721	OPGC	385	P75920	1-385	385	Glucans biosynthesis protein C
722	OPGD	551	P40120	33-551	519	Glucans biosynthesis protein D
723	OPGE	527	P75785	1-527	527	Phosphoethanolamine transferase OpgE
724	OPGG	511	P33136	23-511	489	Glucans biosynthesis protein G
725	OPGH	847	P62517	1-847	847	Glucans biosynthesis glucosyltransferase H
726	OPPA	543	P23843	27-543	517	Periplasmic oligopeptide-binding protein
727	OPPB	306	P0AFH2	1-306	306	Oligopeptide transport system permease protein OppB
728	OPPC	302	P0AFH6	1-302	302	Oligopeptide transport system permease protein OppC
729	OPPD	337	P76027	1-337	337	Oligopeptide transport ATP-binding protein OppD
730	OPPF	334	P77737	1-334	334	Oligopeptide transport ATP-binding protein OppF
731	ORTT	57	P64453	1-57	57	Orphan toxin OrtT
732	OSMB	72	P0ADA7	24-72	49	Osmotically-inducible lipoprotein B
733	OSME	112	P0ADB1	21-112	92	Osmotically-inducible putative lipoprotein OsmE
734	OSMY	201	P0AFH8	29-201	173	Osmotically-inducible protein Y
735	PA1	289	P0A921	21-289	269	Phospholipase A1
736	PAGP	186	P37001	26-186	161	Lipid A palmitoyltransferase PagP
737	PAL	173	P0A912	22-173	152	Peptidoglycan-associated lipoprotein" /evidence="ECO:0000255|HAMAP-Rule:MF_02204
738	PANF	483	P16256	1-483	483	Sodium/pantothenate symporter
739	PAOA	229	P77165	54-229	176	Aldehyde oxidoreductase iron-sulfur-binding subunit PaoA
740	PAOB	318	P77324	1-318	318	Aldehyde oxidoreductase FAD-binding subunit PaoB
741	PAOC	732	P77489	1-732	732	Aldehyde oxidoreductase molybdenum-binding subunit PaoC
742	PARC	752	P0AFI2	1-752	752	DNA topoisomerase 4 subunit A
743	PBL	158	Q46790	25-158	134	Putative peptidoglycan-binding-like protein
744	PBP7	310	P0AFI5	26-310	285	D-alanyl-D-alanine endopeptidase
745	PBPA	850	P02918	1-850	850	Penicillin-binding protein 1A
746	PBPB	844	P02919	1-844	844	Penicillin-binding protein 1B
747	PBPC	770	P76577	1-770	770	Penicillin-binding protein 1C
748	PDEA	729	P23842	1-729	729	Probable cyclic di-GMP phosphodiesterase PdeA
749	PDEB	516	P77473	1-516	516	Probable cyclic di-GMP phosphodiesterase PdeB
750	PDEC	528	P32701	1-528	528	Probable cyclic di-GMP phosphodiesterase PdeC
751	PDED	532	P76261	1-532	532	Probable cyclic di-GMP phosphodiesterase PdeD
752	PDEF	747	P77172	1-747	747	Cyclic di-GMP phosphodiesterase PdeF
753	PDEG	507	P75995	1-507	507	Probable cyclic di-GMP phosphodiesterase PdeG
754	PDEI	782	P75800	1-782	782	Probable cyclic di-GMP phosphodiesterase PdeI
755	PDEK	662	P37649	1-662	662	Probable cyclic di-GMP phosphodiesterase PdeK
756	PDEN	518	P76446	1-518	518	Probable cyclic di-GMP phosphodiesterase PdeN
757	PERM	353	P0AFI9	1-353	353	Putative permease PerM
758	PGAA	807	P69434	27-807	781	Poly-beta-1,6-N-acetyl-D-glucosamine export protein
759	PGAB	672	P75906	21-672	652	Poly-beta-1,6-N-acetyl-D-glucosamine N-deacetylase
760	PGAC	441	P75905	1-441	441	Poly-beta-1,6-N-acetyl-D-glucosamine synthase
761	PGAD	137	P69432	1-137	137	Biofilm PGA synthesis protein PgaD
762	PGPA	172	P18200	1-172	172	Phosphatidylglycerophosphatase A
763	PGPB	254	P0A924	2-254	253	Phosphatidylglycerophosphatase B
764	PGPC	211	P0AD42	1-211	211	Phosphatidylglycerophosphatase C
765	PGSA	182	P0ABF8	2-182	181	CDP-diacylglycerol--glycerol-3-phosphate 3- phosphatidyltransferase
766	PHEP	458	P24207	1-458	458	Phenylalanine-specific permease
767	PHNC	262	P16677	1-262	262	Phosphonates import ATP-binding protein PhnC
768	PHND	338	P16682	27-338	312	Phosphonates-binding periplasmic protein
769	PHNE1	206	P0DP69	1-206	206	Putative cryptic phosphonate transport system permease protein PhnE1
770	PHNE2	122	P0DP70	1-122	122	Putative cryptic phosphonate transport system permease protein PhnE2
771	PHOE	351	P02932	22-351	330	Outer membrane porin PhoE
772	PHOQ	486	P23837	1-486	486	Sensor protein PhoQ
773	PHOR	431	P08400	1-431	431	Phosphate regulon sensor protein PhoR
774	PITA	499	P0AFJ7	1-499	499	Low-affinity inorganic phosphate transporter 1
775	PITB	499	P43676	1-499	499	Probable low-affinity inorganic phosphate transporter 2
776	PLAP	452	P0AA47	1-452	452	Low-affinity putrescine importer PlaP
777	PLDB	340	P07000	1-340	340	Lysophospholipase L2
778	PLIG	133	P76002	23-133	111	Inhibitor of g-type lysozyme
779	PLSB	807	P0A7A7	2-807	806	Glycerol-3-phosphate acyltransferase
780	PLSC	245	P26647	1-245	245	1-acyl-sn-glycerol-3-phosphate acyltransferase
781	PLSY	205	P60782	1-205	205	Probable glycerol-3-phosphate acyltransferase
782	PMRR	29	G3MTW7	1-29	29	Putative membrane protein PmrR
783	PNTA	510	P07001	1-510	510	NAD(P) transhydrogenase subunit alpha
784	PNTB	462	P0AB67	1-462	462	NAD(P) transhydrogenase subunit beta
785	PNUC	239	P0AFK2	1-239	239	Nicotinamide riboside transporter PnuC
786	POTA	378	P69874	1-378	378	Spermidine/putrescine import ATP-binding protein PotA
787	POTB	275	P0AFK4	1-275	275	Spermidine/putrescine transport system permease protein PotB
788	POTC	264	P0AFK6	1-264	264	Spermidine/putrescine transport system permease protein PotC
789	POTD	348	P0AFK9	24-348	325	Spermidine/putrescine-binding periplasmic protein
790	POTE	439	P0AAF1	1-439	439	Putrescine transporter PotE
791	POTF	370	P31133	27-370	344	Putrescine-binding periplasmic protein PotF
792	POTG	377	P31134	1-377	377	Putrescine transport ATP-binding protein PotG
793	POTH	317	P31135	1-317	317	Putrescine transport system permease protein PotH
794	POTI	281	P0AFL1	1-281	281	Putrescine transport system permease protein PotI
795	POXB	572	P07003	1-572	572	Pyruvate dehydrogenase [ubiquinone]
796	PPA	432	P07102	23-432	410	Phytase AppA
797	PPB	471	P00634	22-471	450	Alkaline phosphatase
798	PPDA	156	P33554	7-156	150	Prepilin peptidase-dependent protein A
799	PPDB	187	P08371	8-187	180	Prepilin peptidase-dependent protein B
800	PPDC	107	P08372	11-107	97	Prepilin peptidase-dependent protein C
801	PPDD	146	P36647	7-146	140	Prepilin peptidase-dependent protein D
802	PPIA	190	P0AFL3	25-190	166	Peptidyl-prolyl cis-trans isomerase A
803	PPID	623	P0ADY1	1-623	623	Periplasmic chaperone PpiD
804	PPK1	688	P0A7B1	2-688	687	Polyphosphate kinase
805	PPPA	269	Q46836	1-269	269	Prepilin peptidase PppA
806	PPX	513	P0AFL6	2-513	512	Exopolyphosphatase
807	PQIA	417	P0AFL9	1-417	417	Intermembrane transport protein PqiA
808	PQIB	546	P43671	1-546	546	Intermembrane transport protein PqiB
809	PQIC	187	P0AB10	16-187	172	Intermembrane transport lipoprotein PqiC
810	PRC	682	P23865	23-682	660	Tail-specific protease
811	PROP	500	P0C0L7	1-500	500	Proline/betaine transporter
812	PROV	400	P14175	1-400	400	Glycine betaine/proline betaine transport system ATP-binding protein ProV
813	PROW	354	P14176	1-354	354	Glycine betaine/proline betaine transport system permease protein ProW
814	PROX	330	P0AFM2	22-330	309	Glycine betaine/proline betaine-binding periplasmic protein
815	PROY	457	P0AAE2	1-457	457	Proline-specific permease ProY
816	PSD	322	P0A8K1	254-322	69	Phosphatidylserine decarboxylase alpha chain" /evidence="ECO:0000255|HAMAP-Rule:MF_00662
817	PSIE	136	P0A7C8	1-136	136	Protein PsiE
818	PSPB	74	P0AFM9	1-74	74	Phage shock protein B
819	PSPC	119	P0AFN2	1-119	119	Phage shock protein C
820	PSPE	104	P23857	20-104	85	Thiosulfate sulfurtransferase PspE
821	PSPG	80	P32696	1-80	80	Phage shock protein G
822	PSTA	296	P07654	1-296	296	Phosphate transport system permease protein PstA
823	PSTB	257	P0AAH0	2-257	256	Phosphate import ATP-binding protein PstB
824	PSTC	319	P0AGH8	1-319	319	Phosphate transport system permease protein PstC
825	PSTS	346	P0AG82	26-346	321	Phosphate-binding protein PstS
826	PSUT	416	P33024	1-416	416	Putative pseudouridine transporter
827	PTFBC	563	P20966	1-563	563	PTS system fructose-specific EIIB'BC component
828	PTFC1	415	P77579	1-415	415	Fructose-like permease IIC component 1
829	PTFC2	359	P32672	1-359	359	Fructose-like permease IIC component 2
830	PTFLB	483	P32154	1-483	483	Fructose-like PTS system EIIBC component
831	PTGCB	477	P69786	1-477	477	PTS system glucose-specific EIICB component
832	PTHB	319	P56580	1-319	319	PTS system glucitol/sorbitol-specific EIIB component
833	PTHC	187	P56579	1-187	187	PTS system glucitol/sorbitol-specific EIIC component
834	PTIBC	485	P24241	1-485	485	PTS system arbutin-, cellobiose-, and salicin- specific EIIBC component
835	PTKC	451	P69831	1-451	451	PTS system galactitol-specific EIIC component
836	PTM3C	637	P00550	1-637	637	PTS system mannitol-specific EIICBA component
837	PTMCB	462	P69826	1-462	462	PTS system mannitol-specific cryptic EIICB component
838	PTNC	266	P69801	1-266	266	PTS system mannose-specific EIIC component
839	PTND	283	P69805	1-283	283	PTS system mannose-specific EIID component
840	PTOCB	530	P19642	1-530	530	PTS system maltose-specific EIICB component
841	PTPC1	267	P42910	1-267	267	N-acetylgalactosamine permease IIC component 1
842	PTPC2	133	P42905	1-133	133	Putative N-acetylgalactosamine permease IIC component 2
843	PTPD	263	P42911	1-263	263	N-acetylgalactosamine permease IID component
844	PTQC	452	P17334	1-452	452	PTS system N,N'-diacetylchitobiose-specific EIIC component
845	PTRA	962	P05458	24-962	939	Protease 3
846	PTTBC	473	P36672	1-473	473	PTS system trehalose-specific EIIBC component
847	PTV3B	625	P08722	1-625	625	PTS system beta-glucoside-specific EIIBCA component
848	PTW3C	648	P09323	1-648	648	PTS system N-acetylglucosamine-specific EIICBA component
849	PTXB	161	P69789	1-161	161	Phosphotransferase enzyme IIB component GlvB
850	PTXC	368	P31452	1-368	368	Phosphotransferase IIC component GlvC
851	PTYBC	474	P77272	1-474	474	PTS system N-acetylmuramic acid-specific EIIBC component
852	PUTP	502	P07117	1-502	502	Sodium/proline symporter
853	PUUP	461	P76037	1-461	461	Putrescine importer PuuP
854	PYRD	336	P0A7E1	1-336	336	Dihydroorotate dehydrogenase (quinone)
855	QMCA	305	P0AA53	1-305	305	Protein QmcA
856	QPTR	221	P37619	1-221	221	Queuosine precursor transporter
857	QSEC	449	P40719	1-449	449	Sensor protein QseC
858	RARD	296	P27844	1-296	296	Protein RarD
859	RBBA	911	P37624	1-911	911	Ribosome-associated ATPase
860	RBSA	501	P04983	1-501	501	Ribose import ATP-binding protein RbsA
861	RBSB	296	P02925	26-296	271	Ribose import binding protein RbsB
862	RBSC	321	P0AGI1	1-321	321	Ribose import permease protein RbsC
863	RCLB	78	P75687	23-78	56	Uncharacterized protein RclB
864	RCLC	197	P75685	1-197	197	Inner membrane protein RclC
865	RCNA	274	P76425	1-274	274	Nickel/cobalt efflux system RcnA
866	RCNB	112	P64534	26-112	87	Nickel/cobalt homeostasis protein RcnB
867	RCSC	949	P0DMC5	1-949	949	Sensor histidine kinase RcsC
868	RCSD	890	P39838	1-890	890	Phosphotransferase RcsD
869	RCSF	134	P69411	16-134	119	Outer membrane lipoprotein RcsF
870	RFAL	419	P27243	1-419	419	O-antigen ligase
871	RFBX	415	P37746	1-415	415	Putative O-antigen transporter
872	RFC	388	P37748	1-388	388	O-antigen polymerase
873	RHAT	344	P27125	1-344	344	L-rhamnose-proton symporter
874	RHMT	429	P76470	1-429	429	Inner membrane transport protein RhmT
875	RHTA	295	P0AA67	1-295	295	Threonine/homoserine exporter RhtA
876	RHTB	206	P0AG34	1-206	206	Homoserine/homoserine lactone efflux protein
877	RHTC	206	P0AG38	1-206	206	Threonine efflux protein
878	RIBB	217	P0A7J0	1-217	217	3,4-dihydroxy-2-butanone 4-phosphate synthase
879	RLPA	362	P10100	18-362	345	Endolytic peptidoglycan transglycosylase RlpA" /evidence="ECO:0000255|HAMAP-Rule:MF_02071
880	RNI	268	P21338	24-268	245	Ribonuclease I
881	RODA	370	P0ABG7	1-370	370	Peptidoglycan glycosyltransferase MrdB
882	RODZ	337	P27434	1-337	337	Cytoskeleton protein RodZ
883	RSEA	216	P0AFX7	1-216	216	Anti-sigma-E factor RseA
884	RSEB	318	P0AFX9	24-318	295	Sigma-E factor regulatory protein RseB
885	RSEC	159	P46187	1-159	159	Protein RseC
886	RSEP	450	P0AEH1	1-450	450	Regulator of sigma-E protease RseP
887	RSTB	433	P18392	1-433	433	Sensor protein RstB
888	RSXA	193	P0A766	1-193	193	Ion-translocating oxidoreductase complex subunit A
889	RSXB	192	P77223	1-192	192	Ion-translocating oxidoreductase complex subunit B
890	RSXC	740	P77611	1-740	740	Ion-translocating oxidoreductase complex subunit C
891	RSXD	352	P76182	1-352	352	Ion-translocating oxidoreductase complex subunit D
892	RSXE	231	P77179	1-231	231	Ion-translocating oxidoreductase complex subunit E
893	RSXG	206	P77285	1-206	206	Ion-translocating oxidoreductase complex subunit G
894	RUTG	442	P75892	1-442	442	Putative pyrimidine permease RutG
895	RZOD	60	P58041	20-60	41	Prophage outer membrane lipoprotein RzoD
896	RZOQ	84	C1P601	23-84	62	Putative lipoprotein RzoQ
897	RZOR	61	P58042	20-61	42	Prophage outer membrane lipoprotein RzoR
898	SAFA	65	P76136	1-65	65	Two-component-system connector protein SafA
899	SANA	239	P0AFY2	1-239	239	Protein SanA
900	SAPA	547	Q47622	22-547	526	Probable ABC transporter periplasmic-binding protein SapA
901	SAPB	321	P0AGH3	1-321	321	Putrescine export system permease protein SapB
902	SAPC	296	P0AGH5	1-296	296	Putrescine export system permease protein SapC
903	SAPD	330	P0AAH4	1-330	330	Putrescine export system ATP-binding protein SapD
904	SAPF	268	P0AAH8	1-268	268	Putrescine export system ATP-binding protein SapF
905	SATP	188	P0AC98	1-188	188	Succinate-acetate/proton symporter SatP
906	SBMA	406	P0AFY6	1-406	406	Peptide antibiotic transporter SbmA
907	SDAC	429	P0AAD6	1-429	429	Serine transporter SdaC
908	SDHA	588	P0AC41	1-588	588	Succinate dehydrogenase flavoprotein subunit
909	SDHB	238	P07014	1-238	238	Succinate dehydrogenase iron-sulfur subunit
910	SECA	901	P10408	1-901	901	Protein translocase subunit SecA
911	SECD	615	P0AG90	1-615	615	Protein translocase subunit SecD
912	SECE	127	P0AG96	1-127	127	Protein translocase subunit SecE
913	SECF	323	P0AG93	1-323	323	Protein translocase subunit SecF
914	SECG	110	P0AG99	1-110	110	Protein-export membrane protein SecG
915	SECY	443	P0AGA2	1-443	443	Protein translocase subunit SecY
916	SETA	392	P31675	1-392	392	Sugar efflux transporter A
917	SETB	393	P33026	1-393	393	Sugar efflux transporter B
918	SETC	394	P31436	1-394	394	Sugar efflux transporter C
919	SFMA	180	P0ABW5	23-180	158	Uncharacterized fimbrial-like protein SfmA
920	SFMC	230	P77249	24-230	207	Probable fimbrial chaperone SfmC
921	SFMD	867	P77468	36-867	832	Outer membrane usher protein SfmD
922	SFMF	171	P38052	21-171	151	Uncharacterized fimbrial-like protein SfmF
923	SFMH	327	P75715	25-327	303	Uncharacterized fimbrial-like protein SfmH
924	SGCC	437	P39365	1-437	437	Putative permease IIC component
925	SHIA	438	P76350	1-438	438	Shikimate transporter
926	SHOB	26	C1P611	1-26	26	Small toxic protein ShoB
927	SIEB	162	P38392	1-162	162	Superinfection exclusion protein B
928	SIRB2	130	Q46755	1-130	130	Protein YchQ
929	SKP	161	P0AEU7	21-161	141	Chaperone protein Skp
930	SLP	188	P37194	19-188	170	Outer membrane protein Slp
931	SLT	645	P0AGC3	28-645	618	Soluble lytic murein transglycosylase
932	SLYB	155	P0A905	18-155	138	Outer membrane lipoprotein SlyB
933	SMP	214	P0AGC7	31-214	184	Probable inner membrane protein Smp
934	SODC	173	P0AGD1	20-173	154	Superoxide dismutase [Cu-Zn]
935	SOHB	349	P0AG14	1-349	349	Probable protease SohB
936	SOTB	396	P31122	1-396	396	Sugar efflux transporter
937	SPEA	658	P21170	1-658	658	Biosynthetic arginine decarboxylase
938	SPPA	618	P08395	1-618	618	Protease 4
939	SPY	161	P77754	24-161	138	Periplasmic chaperone Spy
940	SSTT	414	P0AGE4	2-414	413	Serine/threonine transporter SstT
941	SSUA	319	P75853	22-319	298	Putative aliphatic sulfonates-binding protein
942	SSUB	255	P0AAI1	1-255	255	Aliphatic sulfonates import ATP-binding protein SsuB
943	SSUC	263	P75851	1-263	263	Putative aliphatic sulfonates transport permease protein SsuC
944	SUBI	329	P0AG78	20-329	310	Sulfate-binding protein
945	SURA	428	P0ABZ6	21-428	408	Chaperone SurA
946	SYDP	181	P0A8U0	1-181	181	Protein Syd
947	TAMA	577	P0ADE4	22-577	556	Translocation and assembly module subunit TamA
948	TAMB	1259	P39321	1-1259	1259	Translocation and assembly module subunit TamB
949	TATA	89	P69428	1-89	89	Sec-independent protein translocase protein TatA
950	TATB	171	P69425	1-171	171	Sec-independent protein translocase protein TatB
951	TATC	258	P69423	2-258	257	Sec-independent protein translocase protein TatC
952	TATE	67	P0A843	1-67	67	Sec-independent protein translocase protein TatE
953	TAUA	320	Q47537	23-320	298	Taurine-binding periplasmic protein
954	TAUB	255	Q47538	1-255	255	Taurine import ATP-binding protein TauB
955	TAUC	275	Q47539	1-275	275	Taurine transport system permease protein TauC
956	TCDA	268	Q46927	1-268	268	tRNA threonylcarbamoyladenosine dehydratase
957	TCYJ	266	P0AEM9	30-266	237	L-cystine-binding protein TcyJ
958	TCYL	222	P0AFT2	1-222	222	L-cystine transport system permease protein TcyL
959	TCYN	250	P37774	1-250	250	L-cystine transport system ATP-binding protein TcyN
960	TCYP	463	P77529	1-463	463	L-cystine transporter TcyP
961	TDCC	443	P0AAD8	1-443	443	Threonine/serine transporter TdcC
962	TEHA	330	P25396	1-330	330	Tellurite resistance protein TehA
963	TESA	208	P0ADA1	27-208	182	Thioesterase 1/protease 1/lysophospholipase L1
964	THIB	327	P31550	19-327	309	Thiamine-binding periplasmic protein
965	THIP	536	P31549	1-536	536	Thiamine transport system permease protein ThiP
966	THIQ	232	P31548	1-232	232	Thiamine import ATP-binding protein ThiQ
967	TIMP	41	P0DUM3	1-41	41	Putative toxic protein TimP
968	TISB	29	A5A627	1-29	29	Small toxic protein TisB
969	TNAB	415	P23173	1-415	415	Low affinity tryptophan permease
970	TOLA	421	P19934	1-421	421	Tol-Pal system protein TolA
971	TOLB	430	P0A855	22-430	409	Tol-Pal system protein TolB" /evidence="ECO:0000255|HAMAP-Rule:MF_00671
972	TOLC	493	P02930	23-493	471	Outer membrane protein TolC
973	TOLQ	230	P0ABU9	1-230	230	Tol-Pal system protein TolQ
974	TOLR	142	P0ABV6	1-142	142	Tol-Pal system protein TolR
975	TONB	239	P02929	1-239	239	Protein TonB
976	TORA	848	P33225	40-848	809	Trimethylamine-N-oxide reductase 1
977	TORC	390	P33226	1-390	390	Cytochrome c-type protein TorC
978	TORS	914	P39453	1-914	914	Sensor protein TorS
979	TORT	342	P38683	19-342	324	Periplasmic protein TorT
980	TORY	366	P52005	1-366	366	Cytochrome c-type protein TorY
981	TORZ	809	P46923	32-809	778	Trimethylamine-N-oxide reductase 2
982	TPX	168	P0A862	2-168	167	Thiol peroxidase
983	TQSA	344	P0AFS5	1-344	344	AI-2 transport protein TqsA
984	TREA	565	P13482	31-565	535	Periplasmic trehalase
985	TRKA	458	P0AGI8	1-458	458	Trk system potassium uptake protein TrkA
986	TRKG	485	P23849	1-485	485	Trk system potassium uptake protein TrkG
987	TRKH	483	P0AFZ7	1-483	483	Trk system potassium uptake protein TrkH
988	TSGA	393	P60778	1-393	393	Protein TsgA
989	TSX	294	P0A927	23-294	272	Nucleoside-specific channel-forming protein Tsx
990	TTDT	487	P39414	1-487	487	L-tartrate/succinate antiporter
991	TYRP	403	P0AAD4	1-403	403	Tyrosine-specific transport system
992	UACT	482	Q46821	1-482	482	Uric acid transporter UacT
993	UBIA	290	P0AGK1	1-290	290	4-hydroxybenzoate octaprenyltransferase
994	UBIB	546	P0A6A0	1-546	546	Probable protein kinase UbiB
995	UBID	497	P0AAB4	1-497	497	3-octaprenyl-4-hydroxybenzoate carboxy-lyase
996	UGPA	295	P10905	1-295	295	sn-glycerol-3-phosphate transport system permease protein UgpA
997	UGPB	438	P0AG80	24-438	415	sn-glycerol-3-phosphate-binding periplasmic protein UgpB
998	UGPC	356	P10907	1-356	356	sn-glycerol-3-phosphate import ATP-binding protein UgpC
999	UGPE	281	P10906	1-281	281	sn-glycerol-3-phosphate transport system permease protein UgpE
1000	UHPB	500	P09835	1-500	500	Signal transduction histidine-protein kinase/phosphatase UhpB
1001	UHPC	439	P09836	1-439	439	Membrane sensor protein UhpC
1002	UHPT	463	P0AGC0	1-463	463	Hexose-6-phosphate:phosphate antiporter
1003	UIDB	457	P0CE44	1-457	457	Glucuronide carrier protein homolog
1004	UIDC	421	Q47706	24-421	398	Membrane-associated protein UidC
1005	ULAA	465	P39301	1-465	465	Ascorbate-specific PTS system EIIC component
1006	UPPP	273	P60932	1-273	273	Undecaprenyl-diphosphatase
1007	URAA	429	P0AGM7	1-429	429	Uracil permease
1008	USHA	550	P07024	26-550	525	Protein UshA
1009	USPB	111	P0A8S5	1-111	111	Universal stress protein B
1010	WAAU	357	P27242	1-357	357	Lipopolysaccharide 1,2-N- acetylglucosaminetransferase
1011	WBBK	372	P37751	1-372	372	Putative glycosyltransferase WbbK
1012	WCAD	405	P71238	1-405	405	Putative colanic acid polymerase
1013	WCAJ	464	P71241	1-464	464	UDP-glucose:undecaprenyl-phosphate glucose-1- phosphate transferase
1014	WECA	367	P0AC78	1-367	367	Undecaprenyl-phosphate alpha-N-acetylglucosaminyl 1- phosphate transferase
1015	WECF	359	P56258	1-359	359	TDP-N-acetylfucosamine:lipid II N- acetylfucosaminyltransferase
1016	WECH	331	P37669	1-331	331	O-acetyltransferase WecH
1017	WZA	379	P0A930	21-379	359	Putative polysaccharide export protein Wza
1018	WZC	720	P76387	1-720	720	Tyrosine-protein kinase wzc
1019	WZXC	492	P77377	1-492	492	Lipopolysaccharide biosynthesis protein WzxC
1020	WZXE	416	P0AAA7	1-416	416	Lipid III flippase
1021	WZYE	450	P27835	1-450	450	Probable ECA polymerase
1022	WZZB	326	P76372	1-326	326	Chain length determinant protein
1023	WZZE	348	P0AG00	1-348	348	ECA polysaccharide chain length modulation protein
1024	XANP	463	P0AGM9	1-463	463	Xanthine permease XanP
1025	XANQ	466	P67444	1-466	466	Xanthine permease XanQ
1026	XAPB	418	P45562	1-418	418	Xanthosine permease
1027	XGPT	152	P0A9M5	1-152	152	Xanthine-guanine phosphoribosyltransferase
1028	XYLE	491	P0AGF4	1-491	491	D-xylose-proton symporter
1029	XYLF	330	P37387	24-330	307	D-xylose-binding periplasmic protein
1030	XYLG	513	P37388	1-513	513	Xylose import ATP-binding protein XylG
1031	XYLH	393	P0AGI4	1-393	393	Xylose transport system permease protein XylH
1032	YAAJ	476	P30143	1-476	476	Uncharacterized transporter YaaJ
1033	YAAU	443	P31679	1-443	443	Putative metabolite transport protein YaaU
1034	YABI	254	P30149	1-254	254	Inner membrane protein YabI
1035	YADC	412	P31058	23-412	390	Uncharacterized fimbrial-like protein YadC
1036	YADH	256	P0AFN6	1-256	256	Inner membrane transport permease YadH
1037	YADK	198	P37016	29-198	170	Uncharacterized fimbrial-like protein YadK
1038	YADL	201	P37017	29-201	173	Uncharacterized fimbrial-like protein YadL
1039	YADM	189	P37018	24-189	166	Uncharacterized fimbrial-like protein YadM
1040	YADN	194	P37050	24-194	171	Uncharacterized fimbrial-like protein YadN
1041	YADS	207	P0AFP0	1-207	207	UPF0126 inner membrane protein YadS
1042	YADV	246	P33128	26-246	221	Probable fimbrial chaperone YadV
1043	YAEF	274	P37056	21-274	254	Probable lipoprotein peptidase YaeF
1044	YAFL	249	Q47151	18-249	232	Probable endopeptidase YafL
1045	YAFT	261	P77339	19-261	243	Uncharacterized lipoprotein YafT
1046	YAFU	112	P77354	1-112	112	Putative inner membrane protein YafU
1047	YAFY	147	P77365	21-147	127	Lipoprotein YafY
1048	YAGG	460	P75683	1-460	460	Putative glycoside/cation symporter YagG
1049	YAGU	204	P0AAA1	1-204	204	Inner membrane protein YagU
1050	YAHC	165	P77219	1-165	165	Uncharacterized protein YahC
1051	YAHG	472	P77221	1-472	472	Uncharacterized protein YahG
1052	YAHN	223	P75693	1-223	223	Uncharacterized membrane protein YahN
1053	YAHO	91	P75694	22-91	70	Uncharacterized protein YahO
1054	YAHV	24	P0DPN0	1-24	24	Protein YahV
1055	YAIO	257	Q47534	20-257	238	Outer membrane protein YaiO" /evidence="ECO:0000255
1056	YAIY	102	P0AAP7	1-102	102	Inner membrane protein YaiY
1057	YAIZ	70	P0AAQ0	1-70	70	Uncharacterized protein YaiZ
1058	YAJC	110	P0ADZ7	1-110	110	Sec translocon accessory complex subunit YajC
1059	YAJG	192	P0ADA5	18-192	175	Uncharacterized lipoprotein YajG
1060	YAJI	179	P46122	20-179	160	Uncharacterized lipoprotein YajI
1061	YAJR	454	P77726	1-454	454	Inner membrane transport protein YajR
1062	YBAL	558	P39830	1-558	558	Putative cation/proton antiporter YbaL
1063	YBAN	125	P0AAR5	1-125	125	Inner membrane protein YbaN
1064	YBAT	430	P77400	1-430	430	Inner membrane transport protein YbaT
1065	YBAY	190	P77717	19-190	172	Uncharacterized lipoprotein YbaY
1066	YBBD	86	P33669	1-86	86	Putative uncharacterized protein YbbD
1067	YBBJ	152	P0AAS3	1-152	152	Inner membrane protein YbbJ
1068	YBBP	804	P77504	1-804	804	Uncharacterized ABC transporter permease YbbP
1069	YBBY	433	P77328	1-433	433	Putative purine permease YbbY
1070	YBCI	173	P45570	1-173	173	Inner membrane protein YbcI
1071	YBCL	183	P77368	22-183	162	UPF0098 protein YbcL
1072	YBDG	415	P0AAT4	1-415	415	Miniconductance mechanosensitive channel YbdG
1073	YBDJ	82	P77506	1-82	82	Uncharacterized protein YbdJ
1074	YBFB	108	P0AAU5	1-108	108	Uncharacterized protein YbfB
1075	YBFP	164	P75737	23-164	142	Uncharacterized lipoprotein YbfP
1076	YBGC	134	P0A8Z3	1-134	134	Acyl-CoA thioester hydrolase YbgC
1077	YBGD	188	P37909	24-188	165	Uncharacterized fimbrial-like protein YbgD
1078	YBGP	242	P75749	21-242	222	Uncharacterized fimbrial chaperone YbgP
1079	YBGQ	815	P75750	22-815	794	Uncharacterized outer membrane usher protein YbgQ
1080	YBHC	427	P46130	22-427	406	Putative acyl-CoA thioester hydrolase YbhC
1081	YBHG	332	P75777	21-332	312	UPF0194 membrane protein YbhG
1082	YBHI	477	P75763	1-477	477	Inner membrane protein YbhI
1083	YBHL	234	P0AAC4	1-234	234	Inner membrane protein YbhL
1084	YBHM	237	P75769	1-237	237	Uncharacterized protein YbhM
1085	YBHN	318	P75770	1-318	318	Inner membrane protein YbhN
1086	YBHQ	136	P0AAW5	1-136	136	Inner membrane protein YbhQ
1087	YBHR	368	P0AFP9	1-368	368	Probable multidrug ABC transporter permease YbhR
1088	YBHS	377	P0AFQ2	1-377	377	Probable multidrug ABC transporter permease YbhS
1089	YBIJ	86	P0AAX3	23-86	64	Uncharacterized protein YbiJ
1090	YBIO	741	P75783	19-741	723	Moderate conductance mechanosensitive channel YbiO
1091	YBIR	372	P75788	1-372	372	Inner membrane protein YbiR
1092	YBIS	306	P0AAX8	25-306	282	Probable L,D-transpeptidase YbiS
1093	YBJG	198	P75806	1-198	198	Putative undecaprenyl-diphosphatase YbjG
1094	YBJJ	402	P75810	1-402	402	Inner membrane protein YbjJ
1095	YBJL	561	P60869	1-561	561	Putative transport protein YbjL
1096	YBJM	125	P64439	1-125	125	Inner membrane protein YbjM
1097	YBJO	162	P0AAZ0	1-162	162	Inner membrane protein YbjO
1098	YBJP	171	P75818	19-171	153	Uncharacterized lipoprotein YbjP
1099	YBJT	476	P75822	1-476	476	Putative NAD(P)-binding protein YbjT
1100	YCAD	382	P21503	1-382	382	Uncharacterized MFS-type transporter YcaD
1101	YCAI	754	P37443	1-754	754	Uncharacterized protein YcaI
1102	YCAL	254	P43674	20-254	235	Metalloprotease YcaL
1103	YCAM	476	P75835	1-476	476	Inner membrane transporter YcaM
1104	YCAP	230	P75839	1-230	230	UPF0702 transmembrane protein YcaP
1105	YCBB	615	P22525	1-615	615	Probable L,D-transpeptidase YcbB
1106	YCBF	236	P40876	27-236	210	Uncharacterized fimbrial chaperone YcbF
1107	YCCA	219	P0AAC6	1-219	219	Modulator of FtsH protease YccA
1108	YCCF	148	P0AB12	1-148	148	Inner membrane protein YccF
1109	YCCM	357	P52636	1-357	357	Putative electron transport protein YccM
1110	YCCS	717	P75870	1-717	717	Inner membrane protein YccS
1111	YCDU	328	P75910	1-328	328	Uncharacterized protein YcdU
1112	YCDZ	163	P75916	1-163	163	Inner membrane protein YcdZ
1113	YCEB	186	P0AB26	19-186	168	Uncharacterized lipoprotein YceB
1114	YCEI	191	P0A8X2	23-191	169	Protein YceI
1115	YCFJ	179	P0AB35	1-179	179	Uncharacterized protein YcfJ
1116	YCFS	320	P75954	24-320	297	Probable L,D-transpeptidase YcfS
1117	YCFT	357	P75955	1-357	357	Inner membrane protein YcfT
1118	YCFZ	262	P75961	1-262	262	Inner membrane protein YcfZ
1119	YCGR	244	P76010	1-244	244	Flagellar brake protein YcgR
1120	YCHE	215	P25743	1-215	215	UPF0056 membrane protein YhcE
1121	YCHO	464	P39165	25-464	440	Uncharacterized protein YchO
1122	YCIB	179	P0A710	1-179	179	Inner membrane-spanning protein YciB
1123	YCIC	247	P21365	1-247	247	UPF0259 membrane protein YciC
1124	YCJF	353	P0A8R7	1-353	353	UPF0283 membrane protein YcjF
1125	YCJN	430	P76042	20-430	411	Putative ABC transporter periplasmic-binding protein YcjN
1126	YCJO	293	P0AFR7	1-293	293	Inner membrane ABC transporter permease protein YcjO
1127	YCJP	280	P77716	1-280	280	Inner membrane ABC transporter permease protein YcjP
1128	YDBA	852	P33666	22-852	831	Exported protein YdbA
1129	YDCL	222	P64451	21-222	202	Uncharacterized lipoprotein YdcL
1130	YDCO	391	P76103	1-391	391	Inner membrane protein YdcO
1131	YDCS	381	P76108	23-381	359	Bifunctional polyhydroxybutyrate synthase / ABC transporter periplasmic binding protein
1132	YDCU	313	P77156	1-313	313	Inner membrane ABC transporter permease protein YdcU
1133	YDCV	264	P0AFR9	1-264	264	Inner membrane ABC transporter permease protein YdcV
1134	YDCZ	149	P76111	1-149	149	Inner membrane protein YdcZ
1135	YDDA	561	P31826	1-561	561	Inner membrane ABC transporter ATP-binding protein YddA
1136	YDDG	293	P46136	1-293	293	Aromatic amino acid exporter YddG
1137	YDEE	395	P31126	1-395	395	Uncharacterized MFS-type transporter YdeE
1138	YDEK	1325	P32051	19-1325	1307	Uncharacterized lipoprotein YdeK
1139	YDEQ	304	P77588	27-304	278	Uncharacterized fimbrial-like protein YdeQ
1140	YDER	167	P77294	24-167	144	Uncharacterized fimbrial-like protein YdeR
1141	YDES	176	P77789	23-176	154	Uncharacterized fimbrial-like protein YdeS
1142	YDFJ	427	P77228	1-427	427	Putative transporter YdfJ
1143	YDGA	502	P77804	20-502	483	Protein YdgA
1144	YDGC	111	P0ACX0	1-111	111	Inner membrane protein YdgC
1145	YDGK	146	P76180	1-146	146	Inner membrane protein YdgK
1146	YDHC	403	P37597	1-403	403	Inner membrane transport protein YdhC
1147	YDHI	78	P64471	1-78	78	Uncharacterized protein YdhI
1148	YDHJ	285	P76185	1-285	285	Uncharacterized protein YdhJ
1149	YDHK	670	P76186	1-670	670	Uncharacterized transporter YdhK
1150	YDHP	389	P77389	1-389	389	Inner membrane transport protein YdhP
1151	YDHU	261	P77409	1-261	261	Putative cytochrome YdhU
1152	YDIK	370	P0AFS7	1-370	370	Putative transport protein YdiK
1153	YDIM	404	P76197	1-404	404	Inner membrane transport protein YdiM
1154	YDIN	421	P76198	1-421	421	Inner membrane transport protein YdiN
1155	YDJE	452	P38055	1-452	452	Inner membrane metabolite transport protein YdjE
1156	YDJK	459	P76230	1-459	459	Putative metabolite transport protein YdjK
1157	YDJM	196	P64481	1-196	196	Inner membrane protein YdjM
1158	YDJX	236	P76219	1-236	236	TVP38/TMEM64 family membrane protein YdjX
1159	YDJZ	235	P76221	1-235	235	TVP38/TMEM64 family inner membrane protein YdjZ
1160	YEAL	148	P0ACY6	1-148	148	UPF0756 membrane protein YeaL
1161	YEAQ	82	P64485	1-82	82	UPF0410 protein YeaQ
1162	YEAV	481	P0ABD1	1-481	481	Uncharacterized transporter YeaV
1163	YEAY	193	P0AA91	23-193	171	Uncharacterized lipoprotein YeaY
1164	YEBE	219	P33218	1-219	219	Inner membrane protein YebE
1165	YEBF	118	P33219	22-118	97	Protein YebF
1166	YEBO	95	P64499	1-95	95	Uncharacterized protein YebO
1167	YEBQ	457	P76269	1-457	457	Uncharacterized transporter YebQ
1168	YEBS	427	P0AD03	1-427	427	Intermembrane transport protein YebS
1169	YEBT	877	P76272	1-877	877	Intermembrane transport protein YebT
1170	YEBZ	290	P76278	1-290	290	Inner membrane protein YebZ
1171	YECN	131	P64515	1-131	131	Inner membrane protein YecN
1172	YEDA	306	P0AA70	1-306	306	Uncharacterized inner membrane transporter YedA
1173	YEDD	137	P31063	16-137	122	Uncharacterized lipoprotein YedD
1174	YEDE	401	P31064	1-401	401	UPF0394 inner membrane protein YedE
1175	YEDI	305	P46125	1-305	305	Inner membrane protein YedI
1176	YEDS	161	P76335	22-161	140	Putative outer membrane protein YedS
1177	YEEA	352	P33011	1-352	352	Inner membrane protein YeeA
1178	YEEE	352	P33015	1-352	352	UPF0394 inner membrane protein YeeE
1179	YEEO	547	P76352	1-547	547	Probable FMN/FAD exporter YeeO
1180	YEER	510	P76361	1-510	510	Inner membrane protein YeeR
1181	YEGH	527	P76389	1-527	527	UPF0053 protein YegH
1182	YEGT	425	P76417	1-425	425	Putative nucleoside transporter YegT
1183	YEHB	826	P33341	23-826	804	Outer membrane usher protein YehB
1184	YEHC	239	P33342	32-239	208	Probable fimbrial chaperone YehC
1185	YEHR	153	P33354	23-153	131	Uncharacterized lipoprotein YehR
1186	YEHW	243	P33359	1-243	243	Glycine betaine uptake system permease protein YehW
1187	YEHY	385	P33361	1-385	385	Glycine betaine uptake system permease protein YehY
1188	YEHZ	305	P33362	24-305	282	Glycine betaine-binding protein YehZ
1189	YEIB	385	P25747	1-385	385	Uncharacterized protein YeiB
1190	YEIH	349	P62723	1-349	349	UPF0324 inner membrane protein YeiH
1191	YEIS	79	P64536	1-79	79	Uncharacterized protein YeiS
1192	YEJB	364	P0AFU0	1-364	364	Inner membrane ABC transporter permease protein YejB
1193	YEJE	341	P33915	1-341	341	Inner membrane ABC transporter permease protein YejE
1194	YEJM	586	P0AD27	1-586	586	Inner membrane protein YejM
1195	YEJO	863	P33924	30-863	834	Putative uncharacterized outer membrane protein YejO
1196	YFAL	1250	P45508	697-1250	554	Probable autotransporter YfaL translocator
1197	YFAZ	180	P76471	22-180	159	Outer membrane protein YfaZ
1198	YFBL	323	P76482	1-323	323	Uncharacterized protein YfbL
1199	YFBS	610	P0AFU2	1-610	610	Uncharacterized transporter YfbS
1200	YFBV	151	P0A8D9	1-151	151	UPF0208 membrane protein YfbV
1201	YFCA	269	P0AD30	1-269	269	Probable membrane transporter protein YfcA
1202	YFCC	506	P39263	1-506	506	Putative basic amino acid antiporter YfcC
1203	YFCJ	392	P77549	1-392	392	Uncharacterized MFS-type transporter YfcJ
1204	YFCP	179	P76499	28-179	152	Uncharacterized fimbrial-like protein YfcP
1205	YFCS	250	P77599	29-250	222	Probable fimbrial chaperone YfcS
1206	YFCU	881	P77196	30-881	852	Putative outer membrane usher protein YfcU
1207	YFDC	310	P37327	1-310	310	Inner membrane protein YfdC
1208	YFDI	443	P76507	1-443	443	Uncharacterized protein YfdI
1209	YFDV	314	P0AA49	1-314	314	Uncharacterized transporter YfdV
1210	YFDY	80	P76521	1-80	80	Uncharacterized protein YfdY
1211	YFEO	418	P67729	1-418	418	Putative ion-transport protein YfeO
1212	YFEW	434	P77619	1-434	434	Putative D-alanyl-D-alanine carboxypeptidase
1213	YFEZ	149	P76538	1-149	149	Inner membrane protein YfeZ
1214	YFGG	63	P64545	1-63	63	Protein YfgG
1215	YFGH	172	P65290	22-172	151	Uncharacterized lipoprotein YfgH
1216	YFGM	206	P76576	1-206	206	Ancillary SecYEG translocon subunit
1217	YFHR	284	P77538	1-284	284	Uncharacterized protein YfhR
1218	YFIB	160	P07021	19-160	142	Putative lipoprotein YfiB
1219	YFIR	172	P64548	23-172	150	Protein YfiR
1220	YFJD	428	P37908	1-428	428	UPF0053 inner membrane protein YfjD
1221	YFJS	147	O52982	21-147	127	Lipoprotein YfjS
1222	YFJW	567	P52138	1-567	567	Uncharacterized protein YfjW
1223	YGAM	109	P0ADQ7	1-109	109	Uncharacterized protein YgaM
1224	YGAP	174	P55734	1-174	174	Inner membrane protein YgaP
1225	YGAY	394	P76628	1-394	394	Putative uncharacterized transporter YgaY
1226	YGAZ	245	P76630	1-245	245	Inner membrane protein YgaZ
1227	YGBE	107	P46141	1-107	107	Inner membrane protein YgbE
1228	YGBN	454	Q46892	1-454	454	Inner membrane permease YgbN
1229	YGCG	290	P55140	17-290	274	UPF0603 protein YgcG
1230	YGCS	445	Q46909	1-445	445	Inner membrane metabolite transport protein YgcS
1231	YGDD	131	P0ADR2	1-131	131	UPF0382 inner membrane protein YgdD
1232	YGDI	75	P65292	20-75	56	Uncharacterized lipoprotein YgdI
1233	YGDQ	237	P67127	1-237	237	UPF0053 inner membrane protein YgdQ
1234	YGDR	72	P65294	20-72	53	Uncharacterized lipoprotein YgdR
1235	YGEQ	264	Q46797	17-264	248	Uncharacterized lipoprotein YgeQ" /evidence="ECO:0000255|PROSITE-ProRule:PRU00303
1236	YGER	251	Q46798	26-251	226	Uncharacterized lipoprotein YgeR
1237	YGFX	135	Q46824	1-135	135	Inner membrane protein YgfX
1238	YGGT	188	P64564	1-188	188	Uncharacterized protein YggT
1239	YGHB	219	P0AA60	1-219	219	Inner membrane protein YghB
1240	YGHD	178	Q46832	1-178	178	Putative type II secretion system M-type protein YghD
1241	YGHE	286	Q46833	1-286	286	Putative type II secretion system L-type protein YghE
1242	YGHF	331	Q46834	1-331	331	Putative type II secretion system C-type protein YghF
1243	YGHG	136	Q46835	25-136	112	Lipoprotein YghG
1244	YGHQ	355	Q46841	1-355	355	Inner membrane protein YghQ
1245	YGIL	183	P39834	24-183	160	Uncharacterized fimbrial-like protein YgiL
1246	YGIM	206	P0ADT8	23-206	184	Uncharacterized protein YgiM
1247	YGIS	535	Q46863	21-535	515	Probable deoxycholate-binding periplasmic protein YgiS
1248	YGIW	130	P0ADU5	21-130	110	Protein YgiW
1249	YGIZ	110	Q46867	1-110	110	Inner membrane protein YgiZ
1250	YGJI	477	P42590	1-477	477	Inner membrane transporter YgjI
1251	YGJQ	230	P42598	1-230	230	Uncharacterized protein YgjQ
1252	YGJV	183	P42603	1-183	183	Inner membrane protein YgjV
1253	YHAH	121	P64590	1-121	121	Inner membrane protein YhaH
1254	YHAI	118	P64592	1-118	118	Inner membrane protein YhaI
1255	YHBE	321	P0AA73	1-321	321	Uncharacterized inner membrane transporter YhbE
1256	YHBX	541	P42640	1-541	541	Putative transferase YhbX
1257	YHCA	224	P28722	20-224	205	Uncharacterized fimbrial chaperone YhcA
1258	YHCB	132	P0ADW3	1-132	132	Inner membrane protein YhcB
1259	YHCD	793	P45420	22-793	772	Uncharacterized outer membrane usher protein YhcD
1260	YHCN	87	P64614	23-87	65	Uncharacterized protein YhcN
1261	YHDT	80	P45566	1-80	80	Uncharacterized membrane protein YhdT
1262	YHDU	59	P64619	1-59	59	Inner membrane protein YhdU
1263	YHDV	73	P64622	1-73	73	Uncharacterized protein YhdV
1264	YHDX	393	P45767	1-393	393	Putative amino-acid ABC transporter permease protein YhdX
1265	YHDY	367	P45768	1-367	367	Inner membrane amino-acid ABC transporter permease protein YhdY
1266	YHDZ	252	P45769	1-252	252	Uncharacterized amino-acid ABC transporter ATP- binding protein YhdZ
1267	YHFK	700	P45537	1-700	700	Uncharacterized protein YhfK
1268	YHFL	55	P64627	1-55	55	Uncharacterized protein YhfL
1269	YHFT	434	P45546	1-434	434	Uncharacterized protein YhfT
1270	YHGE	574	P45804	1-574	574	Uncharacterized protein YhgE
1271	YHGN	197	P67143	1-197	197	UPF0056 inner membrane protein YhgN
1272	YHHJ	374	P0AGH1	1-374	374	Inner membrane transport permease YhhJ
1273	YHHN	208	P0ADI9	1-208	208	Uncharacterized membrane protein YhhN
1274	YHHS	405	P37621	1-405	405	Uncharacterized MFS-type transporter YhhS
1275	YHHT	349	P0AGM0	1-349	349	Putative transport protein YhhT
1276	YHID	215	P0AFV2	1-215	215	Putative magnesium transporter YhiD
1277	YHIM	350	P37630	1-350	350	Inner membrane protein YhiM
1278	YHJD	337	P37642	1-337	337	Inner membrane protein YhjD
1279	YHJE	440	P37643	1-440	440	Inner membrane metabolite transport protein YhjE
1280	YHJG	686	P37645	1-686	686	AsmA family protein YhjG
1281	YHJJ	498	P37648	25-498	474	Protein YhjJ
1282	YHJV	423	P37660	1-423	423	Inner membrane transport protein YhjV
1283	YHJX	402	P37662	1-402	402	Uncharacterized MFS-type transporter YhjX
1284	YIAA	145	P0ADJ8	1-145	145	Inner membrane protein YiaA
1285	YIAB	113	P11286	1-113	113	Inner membrane protein YiaB
1286	YIAD	219	P37665	21-219	199	Probable lipoprotein YiaD
1287	YIAM	157	P37674	1-157	157	2,3-diketo-L-gulonate TRAP transporter small permease protein YiaM
1288	YIAN	425	P37675	1-425	425	2,3-diketo-L-gulonate TRAP transporter large permease protein YiaN
1289	YIAO	328	P37676	25-328	304	2,3-diketo-L-gulonate-binding periplasmic protein YiaO
1290	YIAT	246	P37681	22-246	225	Putative outer membrane protein YiaT
1291	YIAV	378	P37683	16-378	363	Inner membrane protein YiaV
1292	YIAW	107	P0ADK4	1-107	107	Inner membrane protein YiaW
1293	YIBH	378	P0AFV0	1-378	378	Inner membrane protein YibH
1294	YICG	205	P0AGM2	1-205	205	UPF0126 inner membrane protein YicG
1295	YICJ	460	P31435	1-460	460	Inner membrane symporter YicJ
1296	YICL	307	P31437	1-307	307	Uncharacterized inner membrane transporter YicL
1297	YIDC	548	P25714	1-548	548	Membrane protein insertase YidC
1298	YIDD	85	P0A8C8	1-85	85	Putative membrane protein insertion efficiency factor
1299	YIDE	553	P60872	1-553	553	Putative transport protein YidE
1300	YIDG	120	P0ADL6	1-120	120	Inner membrane protein YidG
1301	YIDH	115	P0ADM0	1-115	115	Inner membrane protein YidH
1302	YIDI	149	P31446	1-149	149	Inner membrane protein YidI
1303	YIDK	571	P31448	1-571	571	Uncharacterized symporter YidK
1304	YIDX	218	P0ADM6	1-218	218	Uncharacterized protein YidX
1305	YIFK	461	P27837	1-461	461	Probable transport protein YifK
1306	YIFL	67	P0ADN6	20-67	48	Uncharacterized lipoprotein YifL
1307	YIGG	126	P27843	1-126	126	Inner membrane protein YigG
1308	YIHG	310	P32129	1-310	310	Probable acyltransferase YihG
1309	YIHN	421	P32135	1-421	421	Inner membrane protein YihN
1310	YIHO	467	P32136	1-467	467	Putative sulfoquinovose importer
1311	YIHP	461	P32137	1-461	461	Putative 2,3-dihydroxypropane-1-sulfonate exporter
1312	YIHY	290	P0A8K8	1-290	290	UPF0761 membrane protein YihY
1313	YIJD	119	P0AF40	1-119	119	Inner membrane protein YijD
1314	YIJE	301	P0ABT8	1-301	301	Probable cystine transporter YijE
1315	YJBB	543	P0AF43	1-543	543	Uncharacterized protein YjbB
1316	YJBF	212	P32687	16-212	197	Uncharacterized lipoprotein YjbF
1317	YJBH	698	P32689	18-698	681	Uncharacterized lipoprotein YjbH
1318	YJCE	549	P32703	1-549	549	Uncharacterized Na(+)/H(+) exchanger YjcE
1319	YJCH	104	P0AF54	1-104	104	Inner membrane protein YjcH
1320	YJDF	209	P39270	1-209	209	Inner membrane protein YjdF
1321	YJEH	418	P39277	1-418	418	L-methionine/branched-chain amino acid exporter YjeH
1322	YJEM	500	P39282	1-500	500	Inner membrane transporter YjeM
1323	YJEO	104	P39284	1-104	104	Inner membrane protein YjeO
1324	YJET	65	P0AF73	1-65	65	Uncharacterized protein YjeT
1325	YJFF	331	P37772	1-331	331	Inner membrane ABC transporter permease protein YjfF
1326	YJFL	132	P0AF80	1-132	132	UPF0719 inner membrane protein YjfL
1327	YJFN	91	P0AF82	22-91	70	Uncharacterized protein YjfN
1328	YJFY	91	P0AF86	21-91	71	Uncharacterized protein YjfY
1329	YJFZ	264	P39308	1-264	264	Uncharacterized protein YjfZ
1330	YJGN	398	P39338	1-398	398	Inner membrane protein YjgN
1331	YJGX	119	P39349	1-119	119	Putative phosphoethanolamine transferase YjgX
1332	YJHB	405	P39352	1-405	405	Putative metabolite transport protein YjhB
1333	YJHE	82	P39355	1-82	82	Putative uncharacterized protein YjhE
1334	YJHF	449	P39357	1-449	449	Uncharacterized permease YjhF
1335	YJHP	248	P39367	1-248	248	Uncharacterized protein YjhP
1336	YJIG	153	P0AEH8	1-153	153	Inner membrane protein YjiG
1337	YJIH	227	P39379	1-227	227	Uncharacterized protein YjiH
1338	YJIJ	392	P39381	1-392	392	Uncharacterized protein YjiJ
1339	YJIK	286	P39382	1-286	286	Uncharacterized protein YjiK
1340	YJIN	426	P39385	1-426	426	Uncharacterized protein YjiN
1341	YJJB	157	P0ADD2	1-157	157	UPF0442 protein YjjB
1342	YJJP	256	P0ADD5	1-256	256	Inner membrane protein YjjP
1343	YKFM	159	A5A605	1-159	159	Uncharacterized protein YkfM
1344	YKGH	222	P77180	1-222	222	Uncharacterized protein YkgH
1345	YKGR	33	C1P5Z8	1-33	33	Uncharacterized membrane protein YkgR
1346	YKIC	39	P0DPN1	1-39	39	Protein YkiC
1347	YLAC	156	P0AAS0	1-156	156	Inner membrane protein YlaC
1348	YLDA	29	P0DPN4	1-29	29	Protein YldA
1349	YLII	371	P75804	21-371	351	Aldose sugar dehydrogenase YliI
1350	YMCE	76	P0AAA5	1-76	76	Uncharacterized protein YmcE
1351	YMFA	153	P75962	1-153	153	Inner membrane protein YmfA
1352	YMFE	234	P75968	1-234	234	Uncharacterized protein YmfE
1353	YMFH	103	P75971	1-103	103	Putative protein YmfH
1354	YMFR	60	P75979	1-60	60	Uncharacterized protein YmfR
1355	YMGE	84	P76011	1-84	84	UPF0410 protein YmgE
1356	YMGF	72	P58034	1-72	72	Inner membrane protein YmgF
1357	YMIA	46	P0CB62	1-46	46	Protein YmiA
1358	YMIB	34	C1P5Z9	1-34	34	Putative protein YmiB
1359	YMIC	31	P0DPO1	1-31	31	Protein YmiC
1360	YNAI	343	P0AEB5	1-343	343	Low conductance mechanosensitive channel YnaI
1361	YNAJ	85	P64445	1-85	85	Uncharacterized protein YnaJ
1362	YNAM	37	P0DPO4	1-37	37	Protein YnaM
1363	YNBA	201	P76090	1-201	201	Inner membrane protein YnbA
1364	YNBB	298	P76091	1-298	298	Uncharacterized protein YnbB
1365	YNBD	430	P76093	1-430	430	Uncharacterized protein YnbD
1366	YNCD	700	P76115	24-700	677	Probable TonB-dependent receptor YncD
1367	YNCL	31	A5A615	1-31	31	Uncharacterized protein YncL
1368	YNCO	61	P0DPO5	1-61	61	Protein YncO
1369	YNEE	304	P76146	1-304	304	UPF0187 protein YneE
1370	YNFA	108	P76169	1-108	108	UPF0060 membrane protein YnfA
1371	YNFC	236	P67553	17-236	220	UPF0257 lipoprotein YnfC
1372	YNFE	808	P77374	44-808	765	Putative dimethyl sulfoxide reductase chain YnfE
1373	YNFF	807	P77783	46-807	762	Probable dimethyl sulfoxide reductase chain YnfF
1374	YNFH	284	P76173	1-284	284	Anaerobic dimethyl sulfoxide reductase chain YnfH
1375	YNFM	417	P43531	1-417	417	Inner membrane transport protein YnfM
1376	YNFS	29	P0DPP0	1-29	29	Protein YnfS
1377	YNFT	37	P0DPO8	1-37	37	Protein YnfT
1378	YNHF	29	A5A618	1-29	29	Uncharacterized protein YnhF
1379	YNHG	334	P76193	24-334	311	Probable L,D-transpeptidase YnhG
1380	YNIB	178	P76208	1-178	178	Uncharacterized protein YniB
1381	YNID	35	Q2EES1	1-35	35	Uncharacterized protein YniD
1382	YNJC	511	P76224	1-511	511	Inner membrane ABC transporter permease protein YnjC
1383	YNJE	435	P78067	24-435	412	Thiosulfate sulfurtransferase YnjE
1384	YNJF	206	P76226	1-206	206	Inner membrane protein YnjF
1385	YNJI	346	P76228	1-346	346	Inner membrane protein YnjI
1386	YOAE	518	P0AEC0	1-518	518	UPF0053 inner membrane protein YoaE
1387	YOAI	34	P76239	1-34	34	Uncharacterized protein YoaI
1388	YOAJ	24	C1P603	1-24	24	Uncharacterized protein YoaJ
1389	YOAK	32	C1P602	1-32	32	Uncharacterized membrane protein YoaK
1390	YOBA	124	P0AA57	27-124	98	Protein YobA
1391	YOBD	152	P67601	1-152	152	UPF0266 membrane protein YobD
1392	YOHC	195	P0AD17	1-195	195	Inner membrane protein YohC
1393	YOHD	192	P33366	1-192	192	Inner membrane protein YohD
1394	YOHJ	132	P60632	1-132	132	UPF0299 membrane protein YohJ
1395	YOHK	231	P0AD19	1-231	231	Inner membrane protein YohK
1396	YOHO	35	Q2EES6	1-35	35	UPF0387 membrane protein YohO
1397	YOHP	27	C1P609	1-27	27	Uncharacterized membrane protein YohP
1398	YOJI	547	P33941	1-547	547	ABC transporter ATP-binding/permease protein YojI
1399	YPDA	565	P0AA93	1-565	565	Sensor histidine kinase YpdA
1400	YPDI	91	O32528	19-91	73	Uncharacterized lipoprotein YpdI
1401	YPDK	23	C1P610	1-23	23	Uncharacterized membrane protein YpdK
1402	YPFJ	287	P64429	1-287	287	Uncharacterized protein YpfJ
1403	YPFN	66	Q2EET2	1-66	66	UPF0370 protein YpfN
1404	YPHA	140	P0AD47	1-140	140	Inner membrane protein YphA
1405	YPHD	332	P77315	1-332	332	Probable ABC transporter permease protein YphD
1406	YPHF	327	P77269	27-327	301	ABC transporter periplasmic-binding protein YphF
1407	YPJA	1526	P52143	30-1526	1497	Uncharacterized outer membrane protein YpjA
1408	YPJD	263	P64432	1-263	263	Inner membrane protein YpjD
1409	YQAA	142	P0ADR0	1-142	142	Inner membrane protein YqaA
1410	YQAE	52	P0AE42	1-52	52	UPF0057 membrane protein YqaE
1411	YQCE	425	P77031	1-425	425	Inner membrane protein YqcE
1412	YQEG	409	P63340	1-409	409	Inner membrane transport protein YqeG
1413	YQEJ	160	Q46943	1-160	160	Uncharacterized protein YqeJ
1414	YQFA	219	P67153	1-219	219	UPF0073 inner membrane protein YqfA
1415	YQGA	235	Q46831	1-235	235	Uncharacterized protein YqgA
1416	YQHA	164	P67244	1-164	164	UPF0114 protein YqhA
1417	YQHH	85	P65298	20-85	66	Uncharacterized lipoprotein YqhH
1418	YQID	56	P0DPP7	1-56	56	Protein YqiD
1419	YQIG	821	P76655	21-821	801	Putative outer membrane usher protein YqiG
1420	YQIH	249	P77616	26-249	224	Uncharacterized fimbrial chaperone YqiH
1421	YQIJ	209	P76657	1-209	209	Inner membrane protein YqiJ
1422	YQIK	553	P77306	1-553	553	Flotillin family inner membrane protein YqiK
1423	YQJA	220	P0AA63	1-220	220	Inner membrane protein YqjA
1424	YQJD	101	P64581	1-101	101	Uncharacterized protein YqjD
1425	YQJE	134	P64585	1-134	134	Inner membrane protein YqjE
1426	YQJF	130	P42619	1-130	130	Inner membrane protein YqjF
1427	YRAH	194	P42913	23-194	172	Uncharacterized fimbrial-like protein YraH
1428	YRAI	231	P42914	25-231	207	Probable fimbrial chaperone YraI
1429	YRAJ	838	P42915	41-838	798	Outer membrane usher protein YraJ
1430	YRAK	363	P43319	21-363	343	Uncharacterized fimbrial-like protein YraK
1431	YRAP	191	P64596	24-191	168	Uncharacterized protein YraP
1432	YRAQ	346	P45468	1-346	346	UPF0718 protein YraQ
1433	YRBG	325	P45394	1-325	325	Inner membrane protein YrbG
1434	YSAB	99	Q2M7M3	18-99	82	Uncharacterized lipoprotein YsaB
1435	YTCA	91	A5A630	27-91	65	Uncharacterized protein YtcA
1436	YTFB	212	P39310	1-212	212	Cell division protein YtfB
1437	YTFF	321	P39314	1-321	321	Inner membrane protein YtfF
1438	YTFJ	184	P39187	21-184	164	Uncharacterized protein YtfJ
1439	YTFQ	318	P39325	22-318	297	Galactofuranose-binding protein YtfQ
1440	YTFR	500	Q6BEX0	1-500	500	Galactofuranose transporter ATP-binding protein YtfR
1441	YTFT	341	P39328	1-341	341	Galactofuranose transporter permease protein YtfT
1442	YTHA	41	A8DYQ1	1-41	41	Uncharacterized protein YthA
1443	YTIC	33	P0DPC4	1-33	33	Protein YtiC
1444	YTJA	53	Q2M5U1	1-53	53	UPF0391 membrane protein YtjA
1445	ZIPA	328	P77173	1-328	328	Cell division protein ZipA
1446	ZITB	313	P75757	1-313	313	Zinc transporter ZitB
1447	ZNTA	732	P37617	1-732	732	Zinc/cadmium/lead-transporting P-type ATPase
1448	ZNTB	327	P64423	1-327	327	Zinc transport protein ZntB
1449	ZNUA	310	P39172	27-310	284	High-affinity zinc uptake system protein ZnuA
1450	ZNUB	261	P39832	1-261	261	High-affinity zinc uptake system membrane protein ZnuB
1451	ZNUC	251	P0A9X1	1-251	251	Zinc import ATP-binding protein ZnuC
1452	ZRAP	141	P0AAA9	27-141	115	Zinc resistance-associated protein
1453	ZRAS	465	P14377	1-465	465	Sensor protein ZraS
1454	ZUPT	257	P0A8H3	1-257	257	Zinc transporter ZupT
